# Supplementary material for: Extended disordered regions of ribosome-associated NAC proteins paralogs belong only to the germline in Drosophila melanogaster
Source: Sci Rep. 2022 Jul 1;12:11191. doi: 10.1038/s41598-022-15233-3 (PMC9249742; doi:10.1038/s41598-022-15233-3)
Supplement: Supplementary file 1 — Supplementary Information 1. [file 41598_2022_15233_MOESM1_ESM.zip]

Archive with 5 entries (5 files):
- SupData_NACalpha.alignment.mfasta.txt
- SupData_NACbetta.alignment.mfasta.txt
- SupData_gNACalpha.alignment.mfasta.txt
- SupData_gNACbetta.alignment.mfasta.txt
- SupData_uncNACbetta.alignment.mfasta.txt
