# Supplementary material for: Extended disordered regions of ribosome-associated NAC proteins paralogs belong only to the germline in Drosophila melanogaster
Source: Sci Rep. 2022 Jul 1;12:11191. doi: 10.1038/s41598-022-15233-3 (PMC9249742; doi:10.1038/s41598-022-15233-3)
Supplement: Supplementary file 1 — Supplementary Information 1. [file 41598_2022_15233_MOESM1_ESM.zip › SupData_NACalpha.alignment.mfasta.txt]

>XP_017016226.1|aNAC|Drosophila_takahashii|NW_016034655.1:4639-9701:+/1-138
------------------------------------------------------------------------
--------------------------MLKLGLKQIQGVNRVTIRKSKNILFVINNPDVFKNPHSDTYIVFGE
AKIEDLSQQ--AQVAAAEKFKAPEAAGAA-DSV-G-ATTSV----AP--IAE---E---D---------EE-
EVDDTGVDEKDIELVITQ-ANTTRAKAIKALKNNSNDIVNAIMELNML-
>XP_017125660.1|aNAC|Drosophila_elegans|NW_016083723.1:396121-401421:+/1-217
MPE--LTEIKNEA-----AP--ST-SA--EAKPE---DVRVE-DDGSDSDSDG-GMPGLEEAGAA-TTQLGG
GA-TGLPIDLVSKAKQSRGEKKARKIMLKLGLKQIQGVNRVTIRKSKNILFVINNPDVYKNPHSDTYIVFGE
AKIEDLSQQ--AQVAAAEKFKAPEAAGAA-DSV-G-ATTSV----AP--IAE---E---D---------EE-
EVDDTGVDEKDIELVITQ-ANTTRAKAIKALKNNSNDIVNAIMELTML-
>novel|aNAC|Drosophila_burlai|VNJT01015411.1:4267-8468:-/1-216
MPE--LTEIKNEA-----AP--ST-SA--EAKPE---DVRVE-DDGSDSDSD--GIPGLEEAGLA-TTQLGG
GA-TGLPIDLVSKAKQSRGEKKARKIMLKLGLKQIQGVNRVTIRKSKNILFVINNPDVYKNPHSDTYIVFGE
AKIEDLSQQ--AQVAAAEKFKAPEAAGAA-DSV-G-ATTSV----AP--IAE---E---D---------EE-
EVDDTGVDEKDIELVITQ-ANTTRAKAIKALKNNSNDIVNAIMELTML-
>XP_017077971.1|aNAC|Drosophila_eugracilis|NW_016078215.1:3980540-3985843:+/1-217
MPE--LTEIKNEA-----AP--ST-SA--EAKPE---DVRVE-DDGSDSDSDG-GMPGLEEAGAA-TTQLGG
GA-TGLPIDLVSKAKQSRGEKKARKIMLKLGLKQIQGVNRVTIRKSKNILFVINNPDVYKNPHSDTYIVFGE
AKIEDLSQQ--AQVAAAEKFKAPEAAGAA-DSV-G-ATTSV----AP--IAE---E---D---------EE-
EVDDTGVDEKDIELVITQ-ANTTRAKAIKALKNNSNDIVNAIMELTML-
>novel|aNAC|Drosophila_vulcana|VNJP01005968.1:96178-100379:-/1-216
MPE--LTEIKNEA-----AP--ST-SA--EAKPD---DVRVE-DDGSDSDSD--GIPGLEEAGLA-TTQLGG
GA-TGLPIDLVSKAKQSRGEKKARKIMLKLGLKQIQGVNRVTIRKSKNILFVINNPDVYKNPHSDTYIVFGE
AKIEDLSQQ--AQVAAAEKFKAPEAAGAA-DSV-G-ATTSV----AP--IAE---E---D---------EE-
EVDDTGVDEKDIELVITQ-ANTTRAKAIKALKNNSNDIVNAIMELTML-
>novel|aNAC|Drosophila_bakoue|VNJL01004138.1:23781-27982:-/1-216
MPE--LTEIKNEA-----AP--ST-SA--EAKPE---DVRVE-DDGSDSDSD--GIPGLEEAGLA-TTQLGG
GA-TGLPIDLVSKAKQSRGEKKARKIMLKLGLKQIQGVNRVTIRKSKNILFVINNPDVYKNPHSDTYIVFGE
AKIEDLSQQ--AQVAAAEKFKAPEAAGAA-DSV-G-ATTSV----AP--IAE---E---D---------EE-
EVDDTGVDEKDIELVITQ-ANTTRAKAIKALKNNSNDIVNAIMELTML-
>novel|aNAC|Drosophila_suzukii|WWNF01000005.1:6228054-6232258:-/1-217
MPE--LTEIKNEA-----AP--ST-SA--EAKPE---DVRVE-DDGSDSDSDG-GMPGLEEAGAA-TTQLGG
GA-TGLPVDLVSKAKQSRGEKKARKIMLKLGLKQIQGVNRVTIRKSKNILFVINNPDVYKNPHSDTYIVFGE
AKIEDLSQQ--AQVAAAEKFKAPEAAGAA-DSV-G-ATTSV----AP--IAE---E---D---------EE-
EVDDTGVDEKDIELVITQ-ANTTRAKAIKALKNNSNDIVNAIMELTML-
>XP_016957528.1|aNAC|Drosophila_biarmipes|NW_016033830.1:1369104-1374407:+/1-217
MPE--LTEIKNEA-----AP--ST-SA--EAKPE---DVRVE-DDGSDSDSDG-GMPGLEEAGAA-TTQLGG
GA-TGLPIDLVSKAKQSRGEKKARKIMLKLGLKQIQGVNRVTIRKSKNILFVINNPDVYKNPHSDTYIVFGE
AKIEDLSQQ--AQVAAAEKFKAPEAAGAA-DSV-G-ATTSV----AP--IAE---E---D---------EE-
EVDDTGVDEKDIELVITQ-ANTTRAKAIKALKNNSNDIVNAIMELTML-
>XP_017008475.1|aNAC|Drosophila_takahashii|NW_016039545.1:493289-498592:+/1-217
MPE--LTEIKNEA-----AP--ST-SA--EAKPE---DVRVE-DDGSDSDSDG-GMPGLEEAGAA-TTQLGG
GA-TGLPIDLVSKAKQSRGEKKARKIMLKLGLKQIQGVNRVTIRKSKNILFVINNPDVYKNPHSDTYIVFGE
AKIEDLSQQ--AQVAAAEKFKAPEAAGAA-DSV-G-ATTSV----AP--IAE---E---D---------EE-
EVDDTGVDEKDIELVITQ-ANTTRAKAIKALKNNSNDIVNAIMELTML-
>novel|aNAC|Drosophila_seguyi|VNJU01003240.1:172636-177933:+/1-216
MPE--LTEIKNEA-----AP--ST-SA--EAKPE---DVRVE-DDGSDSDSD--GIPGLEEAGLA-TTQLGG
GA-TGLPIDLVSKAKQSRGEKKARKIMLKLGLKQIQGVNRVTIRKSKNILFVINNPDVYKNPHSDTYIVFGE
AKIEDLSQQ--AQVAAAEKFKAPEAAGAA-DSV-G-ATTSV----AP--IAE---E---D---------EE-
EVDDTGVDEKDIELVITQ-ANTTRAKAIKALKNNSNDIVNAIMELTML-
>XP_030560109.1|aNAC|Drosophila_novamexicana|NW_020824810.1:4139591-4144900:+/1-218
MPE--LTEIKNE------AP--ST-SA--EAKQSEDVDVRVE-DDGSESDSD--IIPELEEADTG-TTQLGG
GA-TGLPIDVVSKAKQSRGEKKARKIMLKLGLKQIQGVNRVTIRKSKNILFVINNPDVYKNPHSDTYIVFGE
AKIEDLSQQ--AQVAAAEKFKAPEAAGAA-DSV-G-ATTSV----AP--IAE---E---D---------EE-
EVDDTGVDEKDIELVITQ-ANTTRAKAIKALKNNNNDIVNAIMELTML-
>XP_002059300.1|aNAC|Drosophila_virilis|NW_002014454.1:444080-448287:-/1-218
MPE--LTEIKNE------AP--ST-SA--EAKQSEDVDVRVE-DDGSESDSD--IIPELEEADTG-TTQLGG
GA-TGLPIDVVSKAKQSRGEKKARKIMLKLGLKQIQGVNRVTIRKSKNILFVINNPDVYKNPHSDTYIVFGE
AKIEDLSQQ--AQVAAAEKFKAPEAAGAA-DSV-G-ATTSV----AP--IAE---E---D---------EE-
EVDDTGVDEKDIELVITQ-ANTTRAKAIKALKNNNNDIVNAIMELTML-
>novel|aNAC|Drosophila_tani|VNJO01010538.1:39068-44371:+/1-217
MPE--LTEIKNEA-----AP--ST-SA--EAKPE---DVRVE-DDGSDSDSDG-GMPGLEEAGAA-TTQLGG
GA-TGLPIDLVSKAKQSRGEKKARKIMLKLGLKQIQGVNRVTIRKSKNILFVINNPDVYKNPHSDTYIVFGE
AKIEDLSQQ--AQVAAAEKFKAPEAAGAS-DSV-G-ATTSV----AP--IAE---E---D---------EE-
EVDDTGVDEKDIELVITQ-ANTTRAKAIKALKNNSNDIVNAIMELTML-
>novel|aNAC|Drosophila_truncata|VNJQ01000555.1:90422-94626:-/1-217
MPE--LTEIKNEA-----AP--ST-SA--EAKPE---DVLVE-DDGSDSDSEG-GMPGLEEAGAA-TTQLGG
GA-TGLPIDLVSKAKQSRGEKKARKIMLKLGLKQIQGVNRVTIRKSKNILFVINNPDVYKNPHSDTYIVFGE
AKIEDLSQQ--AQVAAAEKFKAPEAAGAA-DSV-G-ATTSV----AP--IAE---E---D---------EE-
EVDDTGVDEKDIELVITQ-ANTTRAKAIKALKNHSNDIVNAIMELTML-
>novel|aNAC|Drosophila_bocki|VNJY01001307.1:81815-87118:+/1-217
MPE--LTEIKNEA-----AP--ST-SA--EAKPE---DVRVE-DDGSDSDSDG-GMPGLEEAGAA-TTQLGG
GA-TGLPIDLVSKAKQSRGEKKARKIMLKLGLKQIQGVNRVTIRKSKNILFVINNPDVYKNPHSDTYIVFGE
AKIEDLSQQ--AQVAAAEKFKAPEAAGAA-DSV-G-ATTSV----AP--IAE---E---D---------EE-
DVDDTGVDEKDIELVITQ-ANTTRAKAIKALKNNSNDIVNAIMELTML-
>novel|aNAC|Drosophila_punjabiensis|VNJR01009487.1:154253-159547:+/1-216
MPE--LTEIKNEA-----AP--ST-SA--EAKPE---DVRVE-DDGSDSDSD--GMPGLEEASAA-TTQLGG
GA-TGLPIDLVSKAKQSRGEKKARKIMLKLGLKQIQGVNRVTIRKSKNILFVINNPDVYKNPHSDTYIVFGE
AKIEDLSQQ--AQVAAAEKFKAPEAAGAA-DSV-G-ATTSV----AP--IAE---E---D---------EE-
DVDDTGVDEKDIELVITQ-ANTTRAKAIKALKNNSNDIVNAIMELTML-
>novel|aNAC|Drosophila_americana|UEJX01000592.1:8126-12333:-/1-218
MPE--LTEIKNE------AP--ST-SA--EAKQSEDVDVRVE-DDGSESDSD--IIPELEEADTG-TTQLGG
GA-TGLPIDVVSKAKQSRGEKKARKIMLKLGLKQIQGVNRVTIRKSKNILFVINNPDVYKNPHSDTYIVFGE
AKIEDLSQQ--AQVAAAEKFKAPEAAGAA-DSV-G-ATTSV----AP--IAE---E---D---------EE-
EVDDTGVDEKDIELVITQ-ANTTRAKAIKALKNNNNDIVNAIMELTML-
>novel|aNAC|Drosophila_jambulina|VNJX01008552.1:68585-72786:-/1-216
MPE--LTEIKNEA-----AP--ST-SA--EAKPE---DVRVE-DDGSDSDSD--GIPGLEEAGLA-TTQLGG
GA-TGLPIDLVSKAKQSRGEKKARKIMLKLGLKQIQGVNRVTIRKSKNILFVINNPDVYKNPHSDTYIVFGE
AKIEDLSQQ--AQVAAAEKFKAPEAAGAA-DSV-G-ATTSV----AP--IAE---E---D---------EE-
EVDDTGVDEKDIELVITQ-ANTTRAKAIKALKNNNNDIVNAIMELTML-
>XP_017108058.1|aNAC|Drosophila_bipectinata|NW_016089312.1:310713-314917:-/1-217
MPE--LTEIKNEA-----AP--ST-SA--EAKAE---DVRVE-DDGSDSDSDG-DMPGLEEAVAA-TTQLGG
GA-TGLPIDLVSKAKQSRGEKKARKIMLKLGLKQIQGVNRVTIRKSKNILFVINNPDVYKNPHSDTYIVFGE
AKIEDLSQQ--AQVAAAEKFKAPEAAGAA-DSV-G-ATTSV----AP--IAE---E---D---------EE-
EVDDTGVDEKDIELVITQ-ANTTRAKAIKALKNNNNDIVNAIMELTML-
>XP_017027485.1|aNAC|Drosophila_kikkawai|NW_016067408.1:1405126-1409330:-/1-217
MPE--LTEIKNEA-----AA--ST-SA--EAKPE---DVRVE-DDGSDSDSDG-GMPGLEEAGAA-TTQLGG
GA-TGLPIDLVSKAKQSRGEKKARKIMLKLGLKQIQGVNRVTIRKSKNILFVINNPDVYKNPHSDTYIVFGE
AKIEDLSQQ--AQVAAAEKFKAPEAAGAA-DSV-G-ATTSV----AP--IAE---E---D---------EE-
DVDDTGVDEKDIELVITQ-ANTTRAKAIKALKNNSNDIVNAIMELTML-
>novel|aNAC|Drosophila_gunungcola|WTSR01005184.1:396121-401424:+/1-217
MPE--LTEIKNEA-----AP--ST-SA--EAKPE---DVRVE-DDGSDSDSDG-GMPGLEEAGAA-TTQLGG
GA-TGLPIDLVSKAKQSRGEKKARKIMLKLGLKQIQGVNRVTIRKSKNILFVINNPDVYKNPHSDTYIVFGE
AKIEDLSQQ--AQVAAAEKFKAPETAGAA-DSV-G-ATTSV----AP--IAE---E---D---------EE-
EVDDTGVDEKDIELVITQ-ANTTRAKAIKALKNNSNDIVNAIMELTML-
>novel|aNAC|Drosophila_lacteicornis|VNKF01002590.1:102560-106764:-/1-217
MPE--LTEIKNEA-----AP--ST-SA--EAKPE---DVRVE-DDGSDSDSDG-GMPGLEEAGAA-TTQLGG
GA-TGLPIDLVSKAKQSRGEKKARKIMLKLGLKQIQGVNRVTIRKSKNILFVINNPDVYKNPHSDTYIVFGE
AKIEDLSQQ--AQVAAAEKFKAPEAAGAS-DSV-G-ATTSV----AP--IAE---E---D---------EE-
EVDDTGVDEKDIELVITQ-ANTTRAKAIKALKNNSNDIVNAIMELTML-
>XP_014763549.1|aNAC|Drosophila_ananassae|NW_022473265.1:9253599-9257803:-/1-217
MPE--LTEIKNEA-----AP--ST-SA--EAKAE---DVRVE-DDGSDSDSDG-GMPGLEEAGAA-TTQLGG
GA-TGLPIDLVSKAKQSRGEKKARKIMLKLGLKQIQGVNRVTIRKSKNILFVINNPDVYKNPHSDTYIVFGE
AKIEDLSQQ--AQVAAAEKFKAPEAAGAA-DNV-G-ATTSV----AP--IAE---E---D---------EE-
EVDDTGVDEKDIELVITQ-ANTTRAKAIKALKNNSNDIVNAIMELTML-
>XP_034654377.1|aNAC|Drosophila_subobscura|NC_048531.1:6157081-6161279:-/1-215
MPE--LTEIKNE------AP--ST-SA--EAKVE---DVRVE-DDGSDSDSD--GMPGLEETGAG-TTQLGG
GA-TGLPIDLVSKAKQSRGEKKARKIMLKLGLKQIQGVNRVTIRKSKNILFVINNPDVYKNPHSDTYIVFGE
AKIEDLSQQ--AQVAAAEKFKAPEAAGAA-DSV-G-AATSV----AP--IAE---E---D---------EE-
EVDETGVDEKDIELVITQ-ANTTRAKAIKALKNNSNDIVNAIMELTML-
>XP_015040661.1|aNAC|Drosophila_pseudoobscura|NC_046680.1:20986370-20991661:+/1-215
MPE--LTEIKNE------AP--ST-SA--EAKVE---DVRVE-DDGSDSDSD--GMPGLEETGAG-TTQLGG
GA-TGLPIDLVSKAKQSRGEKKARKIMLKLGLKQIHGVNRVTIRKSKNILFVINNPDVYKNPHSDTYIVFGE
AKIEDLSQQ--AQVAAAEKFKAPEAAGAV-DSV-G-ATTSV----AP--IAE---E---D---------EE-
EVDDTGVDEKDIELVITQ-ANTTRAKAIKALKNNSNDIVNAIMELTML-
>XP_002025977.1|aNAC|Drosophila_persimilis|NW_020825289.1:20210803-20216094:+/1-215
MPE--LTEIKNE------AP--ST-SA--EAKVE---DVRVE-DDGSDSDSD--GMPGLEETGAG-TTQLGG
GA-TGLPIDLVSKAKQSRGEKKARKIMLKLGLKQIHGVNRVTIRKSKNILFVINNPDVYKNPHSDTYIVFGE
AKIEDLSQQ--AQVAAAEKFKAPEAAGAV-DSV-G-ATTSV----AP--IAE---E---D---------EE-
EVDDTGVDEKDIELVITQ-ANTTRAKAIKALKNNSNDIVNAIMELTML-
>NP_725229.1|aNAC|Drosophila_melanogaster|NT_033778.4:12759862-12764066:-/1-217
MPE--LTEIKSEA-----AP--ST-SA--EAKPE---DVRVE-DDGSDSDSDG-GMPGLEEAVAA-TTQLGG
GA-TGLPIDLVSKAKQSRGEKKARKIMLKLGLKQIQGVNRVTIRKSKNILFVINNPDVYKNPHSDTYIVFGE
AKIEDLSQQ--AQVAAAEKFKAPEAAGAA-DSV-G-ATTSV----AP--IAE---E---D---------EE-
DVDDTGVDEKDIELVITQ-ANTTRAKAIKALKNNNNDIVNAIMELTML-
>novel|aNAC|Drosophila_athabasca|VMQQ01000020.1:5815908-5821199:+/1-215
MPE--LTEIKNE------AP--ST-SA--EAKVE---DVRVE-DDGSDSDSD--GMPGLEETGAG-TTQLGG
GA-TGLPIDLVSKAKQSRGEKKARKIMLKLGLKQIQGVNRVTIRKSKNILFVINNPDVYKNPHSDTYIVFGE
AKIEDLSQQ--AQVAAAEKFKAPETAGAV-DSV-G-ATTSV----AP--IAE---E---D---------EE-
EVDDTGVDEKDIELVITQ-ANTTRAKAIKALKNNSNDIVNAIMELTML-
>novel|aNAC|Drosophila_azteca|VCKU01000094.1:12078413-12082611:-/1-215
MPE--LTEIKNE------AP--ST-SA--EAKVE---DVRVE-DDGSDSDSD--GMPGLEETGAG-TTQLGG
GA-TGLPIDLVSKAKQSRGEKKARKIMLKLGLKQIQGVNRVTIRKSKNILFVINNPDVYKNPHSDTYIVFGE
AKIEDLSQQ--AQVAAAEKFKAPETAGAV-DSV-G-ATTSV----AP--IAE---E---D---------EE-
EVDDTGVDEKDIELVITQ-ANTTRAKAIKALKNNSNDIVNAIMELTML-
>XP_020805927.1|aNAC|Drosophila_serrata|NW_018366221.1:4291647-4295851:-/1-217
MPE--LTEIKNEA-----AP--ST-SA--EAKPE---DVRVE-DDGSDSDSDG-GMPGLEEAGAA-TTQLGG
GA-TGLPIDLVSKAKQSRGEKKARKIMLKLGLKQIQGVNRVTIRKSKNILFVINNPDVYKNPHSDTYIVFGE
AKIEDLSQQ--AQVAAAEKFKAPEAAGAA-DSV-G-ATTSV----AP--IAE---E---D---------EE-
EVDDTGVDEKDIELVITQ-ANTTRAKAIKALKKNSNDIVNAIMDLTML-
>novel|aNAC|Drosophila_birchii|VNKA01001717.1:21802-27105:+/1-217
MPE--LTEIKNEA-----AP--ST-SA--EAKPE---DVRVE-DDGSDSDSDG-GMPGLEEAGAA-TTQLGG
GA-TGLPIDLVSKAKQSRGEKKARKIMLKLGLKQIQGVNRVTIRKSKNILFVINNPDVYKNPHSDTYIVFGE
AKIEDLSQQ--AQVAAAEKFKAPEAAGAA-DSV-G-ATTSV----AP--IAE---E---D---------EE-
EVDDTGVDEKDIELVITQ-ANTTRAKAIKALKKNSNDIVNAIMDLTML-
>XP_016986129.1|aNAC|Drosophila_rhopaloa|NW_016061981.1:245183-250285:+/1-217
MPE--LTEIKNEA-----AP--ST-SA--EAKPE---DVRVE-DDGSDSESDG-GMPALEEAGAA-TTQLGG
GA-TGLPIDLVSKAKQSRGEKKARKIMLKLGLKQIQGVNRVTIRKSKNILFVINNPDVYKNPHSDTYIVFGE
AKIEDLSQQ--AQVAAAEKFKAPEAASAA-DSV-G-ATTSV----AP--IAE---E---D---------EE-
DVDDTGVDEKDIELVITQ-ANTTRAKAIKALKNNSNDIVNAIMELTML-
>XP_017148532.1|aNAC|Drosophila_miranda|NC_030305.1:13811797-13817088:+/1-215
MPE--LTEIKNE------AP--ST-SA--EAKVE---DVRVE-DDGSDSDSD--GMPGLEETGAG-TTQLGG
GA-TGLPIDLVSKAKQSRGEKKARKIMLKLGLKQIHGVNRVTIRKSKNILFVINNPDVYKNPHSDTYIVFGE
AKIEDLSQQ--AQVAAAEKFKAPEAAGAV-DSV-G-ATTSV----AP--IAE---E---D---------EE-
EVDDTGVDEKDIELVITQ-ANTTRAKAIKALKNNSNDIVNAIMELTML-
>novel|aNAC|Drosophila_pseudoobscura_pseudoobscura|CH396071.1:254980-260271:+/1-215
MPE--LTEIKNE------AP--ST-SA--EAKVE---DVRVE-DDGSDSDSD--GMPGLEETGAG-TTQLGG
GA-TGLPIDLVSKAKQSRGEKKARKIMLKLGLKQIHGVNRVTIRKSKNILFVINNPDVYKNPHSDTYIVFGE
AKIEDLSQQ--AQVAAAEKFKAPEAAGAV-DSV-G-ATTSV----AP--IAE---E---D---------EE-
EVDDTGVDEKDIELVITQ-ANTTRAKAIKALKNNSNDIVNAIMELTML-
>XP_034122421.1|aNAC|Drosophila_guanche|NW_022995743.1:8077536-8081734:-/1-215
MPE--LTEIKNE------AP--ST-SA--EAKVE---DVRVE-DDGSDSDSD--GMPGLEETGAG-TTQLGG
GA-TGLPIDLVSKAKQSRGEKKARKIMLKLGLKQIQGVNRVTIRKSKNILFVINNPDVYKNPHSDTYIVFGE
AKIEDLSQQ--AQVAAAEKFKAPEAAGAA-DSV-G-AATSV----AP--IAE---E---D---------EE-
EVDDTGVDEKDVELVITQ-ANTTRAKAIKALKNNSHDIVNAIMELTML-
>novel|aNAC|Drosophila_bifasciata|CM019043.1:8051646-8055844:-/1-215
MPE--LTEIKNE------AP--ST-SA--EAKVE---DVRVE-DDGSDSDSD--GMPGLEETGAG-TTQLGG
GA-TGLPIDLVSKAKQSRGEKKARKIMLKLGLKQIQGVNRVTIRKSKNILFVINNPDVYKNPHSDTYIVFGE
AKIEDLSQQ--AQVAAAEKFKAPEAAGAV-DTV-G-ATTSV----AP--IAE---E---D---------EE-
EVDDTGVDEKDIELVITQ-ANTTRARAIKALKNNSNDIVNAIMELTML-
>XP_015052562.1|aNAC|Drosophila_yakuba|NT_167063.1:8301944-8307247:+/1-217
MPE--LTEIKSEA-----AP--ST-SA--EAKPE---DVRVE-DDGSDSDSDG-GMPDLEEAVAA-TTQLGG
GA-TGLPIDLVSKAKQSRGEKKARKIMLKLGLKQIQGVNRVTIRKSKNILFVINNPDVYKNPHSDTYIVFGE
AKIEDLSQQ--AQVAAAEKFKAPEAAGAA-DSV-G-ATTSV----AP--IAE---E---D---------EE-
EVDDTGVDDKDIELVITQ-ANTTRAKAIKALKNNNHDIVNAIMELTML-
>novel|aNAC|Drosophila_lowei|CM017778.1:10398086-10402284:-/1-215
MPE--LTEIKNE------AP--ST-SA--EAKVE---DVRVE-DDGSDSDSD--GMPGLEETGAG-TTQLGG
GA-TGLPIDLVSKAKQSRGEKKARKIMLKLGLKQIHGVNRVTIRKSKNILFVINNPDVYKNPHSDTYIVFGE
AKIEDLSQQ--AQVAAAEKFKAPEAAGAV-DSV-G-ATTSV----AP--IAE---E---D---------EE-
EVDDTGVDEKDIELVITQ-ANTTRAKAIKALRNNSNDIVNAIMELTML-
>XP_033155278.1|aNAC|Drosophila_mauritiana|NC_046668.1:11198448-11202652:-/1-217
MPE--LTEIKSEA-----AP--ST-SA--EAKPE---DVRVE-DDGSDSDSDG-GMPGLEEAVAA-TTQLGG
GA-TGLPIDLVSKAKQSRGEKKARKIMLKLGLKQIQGVNRVTIRKSKNILFVINNPDVYKNPHSDTYIVFGE
AKIEDLSQQ--AQVAAAEKFKAPEAAGAA-DSV-G-ATTSV----AP--IAE---E---D---------EE-
DVDDTGVDDKDIELVITQ-ANTTRAKAIKALKNNNNDIVNAIMELTML-
>XP_016027265.1|aNAC|Drosophila_simulans|NT_479534.1:9348737-9352941:-/1-217
MPE--LTEIKSEA-----AP--ST-SA--EAKPE---DVRVE-DDGSDSDSDG-GMPGLEEAVAA-TTQLGG
GA-TGLPIDLVSKAKQSRGEKKARKIMLKLGLKQIQGVNRVTIRKSKNILFVINNPDVYKNPHSDTYIVFGE
AKIEDLSQQ--AQVAAAEKFKAPEAAGAA-DSV-G-ATTSV----AP--IAE---E---D---------EE-
DVDDTGVDDKDIELVITQ-ANTTRAKAIKALKNNNNDIVNAIMELTML-
>XP_002033614.1|aNAC|Drosophila_sechellia|NC_045950.1:8908977-8913181:-/1-217
MPE--LTEIKSEA-----AP--ST-SA--EAKPE---DVRVE-DDGSDSDSDG-GMPGLEEAVAA-TTQLGG
GA-TGLPIDLVSKAKQSRGEKKARKIMLKLGLKQIQGVNRVTIRKSKNILFVINNPDVYKNPHSDTYIVFGE
AKIEDLSQQ--AQVAAAEKFKAPEAAGAA-DSV-G-ATTSV----AP--IAE---E---D---------EE-
DVDDTGVDDKDIELVITQ-ANTTRAKAIKALKNNNNDIVNAIMELTML-
>XP_017839672.1|aNAC|Drosophila_busckii|NC_030803.1:2594590-2599905:+/1-219
MPE--LTEIKNE------AP--ST-SA--EAKKPEDAEVRVEDDDGSESDSE--MIPELEEADTG-ATQLGG
GA-TGLPIDMVSKAKQSRGEKKARKIMLKLGLKQIQGVNRVTIRKSKNILFVINNPDVYKNPHSDTYIVFGE
AKIEDLSQQ--AQVAAAEKFKAPEAAGAA-DSV-G-AATMV----AP--IAE---E---D---------EE-
EVDDTGVDEKDIELVIAQ-ANTTRAKAIKALKNNSNDIVNAIMELTML-
>novel|aNAC|Drosophila_rufa|VNKH01007821.1:123110-127314:-/1-217
MPE--LTEIKNEA-----AP--ST-SA--EAKPE---DVRVE-DDGSDSDSDG-GMPGLEEAGAA-TTQLGG
GA-TGLPIDLVSKAKQSRGEKKARKIMLKLGLKQIQGVNRVTIRKSKNILFVINNPDVYKNPHSDTYIVFGE
AKIEDLSQQ--AQVAAAEKFKAPEAAAAS-DSV-G-ATTSV----AP--IAE---E---D---------EE-
EVDDTGVDEKDIELVITQ-ANTTRAKAIKALKNNNNDIVNAIMELTML-
>XP_017053868.1|aNAC|Drosophila_ficusphila|NW_016073388.1:628672-633975:+/1-217
MPE--LTEIKNEA-----AP--ST-SA--EAKPE---DVRVE-DDGSDSDSDG-GMPGLEEAGAA-TTQLGG
GA-TGLPIDLVSKAKQSRGEKKARKIMLKLGLKQIQGVNRVTIRKSKNILFVINNPDVYKNPHSDTYIVFGE
AKIEDLSQQ--AQVAAAEKFKAPEAAGAA-DSV-G-ATTSV----AP--IAE---E---D---------EE-
EVDDTGVDEKDIELVITQ-ANTTRAKAITALKRNNNDIVNAIMDLTML-
>novel|aNAC|Drosophila_lacertosa|SCDZ01000526.1:9408-13615:-/1-218
MPE--LTEIKNE------AP--ST-SA--EAKQPEDVDVRVE-DDGSESDSD--MIPDLEEADMG-TTQLGG
GA-TGLPIDVVSKAKQSRGEKKARKIMLKLGLKQIQGVNRVTIRKSKNILFVINNPDVYKNPHSDTYIVFGE
AKIEDLSQQ--AQVAAAEKFKAPEAAGAT-DSV-G-ATTSV----AP--IAE---E---D---------EE-
EVDDSGVDEKDIELVITQ-ANTTRVKAVKALKNNNNDIVNAIMELTML-
>XP_015012496.1|aNAC|Drosophila_erecta|NW_020825207.1:5579889-5584093:-/1-217
MPE--LTEIKSEA-----AP--ST-SA--EAKPE---DVRVE-DDGSDSDSDG-GMPDLEEAVAA-TTQLGG
GA-TGLPIDLVSKAKQSRGEKKARKIMLKLGLKQIQGVNRVTIRKSKNILFVINNPDVYKNPHSDTYIVFGE
AKIEDLSQQ--AQVAAAEKFKAPESAGAA-DSV-G-ATTSV----AP--IVE---E---D---------EE-
EVDDTGVDEKDIELVITQ-ANTTRPKAIKALKNNNHDIVNAIMELTML-
>novel|aNAC|Drosophila_orena|VCKV01000305.1:1921323-1926626:+/1-217
MPE--LTEIKSEA-----AP--ST-SA--EAKPE---DVRVE-DDGSDSDSDG-GMPDLEEAVAA-TTQLGG
GA-TGLPIDLVSKAKQSRGEKKARKIMLKLGLKQIQGVNRVTIRKSKNILFVINNPDVYKNPHSDTYIVFGE
AKIEDLSQQ--AQVAAAEKFKAPESAGAA-DSV-G-ATTSV----AP--IVE---E---D---------EE-
EVDDTGVDEKDIDLVITQ-ANTTRAKAIKALKNNNHDIVNAIMELTML-
>novel|aNAC|Drosophila_kanapiae|VNJM01000055.1:995531-999735:-/1-217
MPE--LTEIKNEA-----AP--ST-SA--EAKPE---DVRVE-DDGSDSDSDG-GMPGLEEAGAA-TTQLGG
GA-TGLPIDLVSKAKQSRGEKKARKIMLKLGLKQIQGVNRVTIRKSKNILFVINNPDVYKNPHSDTYIVFGE
AKIEDLSQQ--AQVAAAEKFKAPEVAGAS-DSV-G-ATTSV----AP--IAE---E---D---------EE-
EVDDTGVDEKDIELVITQ-ANTTRAKAIKALKNHNNDIVNAIMELTLL-
>novel|aNAC|Drosophila_bunnanda|VNKE01003688.1:246649-251952:+/1-217
MPE--LTEIKNEA-----AP--ST-SA--EAKPE---DVRVE-DDGSDSDSDG-GMPGLEEAGAA-TTQLGG
GA-TGLPIDLVSKAKQSRGEKKARKIMLKLGLKQIQGVNRVTIRKSKNILFVINNPDVYKNPHSDTYIVFGE
AKIEDLSQQ--AQVAAAEKFKAPEAAGAA-DSV-G-ATTSV----AP--IAE---E---D---------EE-
EVDETGVDEKDIELVIAQ-ANTTRAKAIMALKNNGNDIVNAIMALTML-
>novel|aNAC|Drosophila_nigromelanica|SCDR01000879.1:8345-13654:+/1-218
MPE--LTEIKNE------AP--ST-SA--EAKQTEDVDVRVE-DDGSESDSD--VIPELEEADTG-TTQLGG
GA-TGLPIDVVSKAKQSRGEKKARKIMLKLGLKQIQGVNRVTIRKSKNILFVINNPDVYKNPHSDTYIVFGE
AKIEDLSQQ--AQVAAAEKFKAPEAAGAA-DSV-G-ATTSV----AP--IAE---E---D---------EE-
EVDDSGVDEKDIELVVAQ-ANTTRAKAVKALKNNNNDIVNAIMELTML-
>XP_034477785.1|aNAC|Drosophila_innubila|NW_022995374.1:3554937-3559141:-/1-217
MPE--LTEIKNE------AP--ST-SA--EAKQTED-DVRVE-DDGSESDSE--MIPDLEEAETG-TTQLGG
GA-TGLPIDVVSKAKQSRGEKKARKIMLKLGLKQIQGVNRVTIRKSKNILFVINNPDVYKNPHSDTYIVFGE
AKIEDLSQQ--AQVAAAEKFKAPEAAGGA-DSV-G-ATTSV----AP--IAE---E---D---------EE-
EVDGTGVDEKDIELVVAQ-ANTTRAKAIKALKNNNNDIVNAIMELTML-
>novel|aNAC|Drosophila_micromelanica|SCDX01000133.1:50910-56219:+/1-218
MPE--LTEIKNE------AP--ST-SA--EAKQTEDVDVRVE-DDGSESDSD--VIPELEEADTG-TTQLGG
GA-TGLPIDVVSKAKQSRGEKKARKIMLKLGLKQIQGVNRVTIRKSKNILFVINNPDVYKNPHSDTYIVFGE
AKIEDLSQQ--AQVAAAEKFKAPEAAGAA-DSV-G-ATTSV----AP--IAE---E---D---------EE-
EVDDSGVDEKDIELVVAQ-ANTTRAKAVKALKNNNNDIVNAIMELTML-
>XP_002068800.1|aNAC|Drosophila_willistoni|NW_002032775.1:1886599-1891926:+/1-221
MPE--LTEIKSEA-----AP--ST-SA--EATKLAAEDVRVE-DDGSDSDSDG-GIPALEEAGGA-TTQLGG
GA-TGLPIDLVSKAKQSRGEKKARKIMLKLGLKQIQGVNRVTIRKSKNILFVINNPDVYKNPHSDTYIVFGE
AKIEDLSQQ--AQVAAAEKFKAPETTGAV-DSASG-ASTSV----AP--IAE---E---D---------EE-
EVDDTGVDEKDIELVITQ-ANTTRAKAIKALKNNNNDIVNAIMELTML-
>XP_032586211.1|aNAC|Drosophila_mojavensis|NW_001979114.1:257661-261664:-/1-218
MPE--LTEIKNE------AP--ST-SA--EAKQPEDGDVRVE-DDGSESDSD--MIPELEEAEIG-TTQLGG
GA-TGLPIDMVSKAKQSRGEKKARKIMLKLGLKQIQGVNRVTIRKSKNILFVINNPDVYKNPHSDTYIVFGE
AKIEDLSQQ--AQVAAAEKFKAPEGPLAA-DSV-G-ATTSV----AP--IAE---E---D---------EE-
EVDGTDVDEKDIELVITQ-ANTTRGKAIKALKNNKNDIVNAIMELTML-
>XP_017865984.1|aNAC|Drosophila_arizonae|NW_017127685.1:222541-226748:-/1-218
MPE--LTEIKNE------AP--ST-SA--EAKQPEDGDVRVE-DDGSESDSD--MIPELEEAEIG-TTQLGG
GA-TGLPIDMVSKAKQSRGEKKARKIMLKLGLKQIQGVNRVTIRKSKNILFVINNPDVYKNPHSDTYIVFGE
AKIEDLSQQ--AQVAAAEKFKAPEGPLAA-DSV-G-ATTSV----AP--IAE---E---D---------EE-
EVDGTDVDEKDIELVITQ-ANTTRGKAIKALKNNKNDIVNAIMELTML-
>XP_023161549.1|aNAC|Drosophila_hydei|NW_019378658.1:224915-229122:-/1-218
MPE--LTEIKNE------AP--ST-SA--EAKQPEDGDVRVE-DDGSESDSD--MIPELEEAETG-TTQLGG
GA-TGLPIDMVSKAKQSRGEKKARKIMLKLGLKQIQGVNRVTIRKSKNILFVINNPDVYKNPHSDTYIVFGE
AKIEDLSQQ--AQVAAAEKFKAPEGPLAT-DSV-G-ATTSV----AP--IAE---E---D---------EE-
EVDGTDVDEKDIELVITQ-ANTTRGKAIKALKNNRNDIVNAIMELTML-
>XP_017962109.1|aNAC|Drosophila_navojoa|NW_022045949.1:110825-116134:+/1-218
MPE--LTEIKNE------AP--ST-SA--EAKQPEDGDVRVE-DDGSESDSD--MIPELEEAEIG-TTQLGG
GA-TGLPIDMVSKAKQSRGEKKARKIMLKLGLKQIQGVNRVTIRKSKNILFVINNPDVYKNPHSDTYIVFGE
AKIEDLSQQ--AQVAAAEKFKAPEGPLAS-DSV-G-ATTSV----AP--IAE---E---D---------EE-
EVDGTDVDEKDIELVITQ-ANTTRGKAIKALKNNKNDIVNAIMELTML-
>novel|aNAC|Drosophila_robusta|SCDV01000176.1:125822-130029:-/1-218
MPE--LTEIKNE------AP--ST-SA--EAKQPEDVDVRVE-DDGSESDSD--IIPDLEEADTG-TTQLGG
GA-TGLPIDVVSKAKQSRGEKKARKIMLKLGLKQIQGVNRVTIRKSKNILFVINNPDVYKNPHSDTYIVFGE
AKIEDLSQQ--AQVAAAEKFKAPEVAGVA-DSV-G-ATTSV----AP--IAE---E---D---------EE-
EVDDSGVDEKDIELVVAQ-ANTTRVKAVKALKNNNNDIVNAIMELTML-
>novel|aNAC|Drosophila_bocki|VNJY01003964.1:27361-32676:+/1-219
MPK--PNKIKNKA-----AP--SV-PA--KAKPE---DVRVE-DDGSDSDSDDGSIPDLVEAGAGGTTQLGD
GT-TG---EQLAKPKQSRGEKKARKILLKLGLKPIPGVNRVTIRKSKNIMFVINNPEVYKNPHTDTYIVFGE
AKAEDLSQQ--AKVAAAEKFKTPKAAATAIDSA-G-ATTSS----AA--IAG---E---DE--------EEV
EVDDTGMDEKDIELVVMQ-ANTTRAKAIKALKNNDNDLVNAIMELTMV-
>XP_017037975.1|aNAC|Drosophila_kikkawai|NW_016067190.1:677117-681321:-/1-218
MPK--PNKIKNKT-----AP--SV-PA--KAKPE---DVRVE-DDGSDSDSDDGSIPDLIEAGAGSTTQLGD
GA-TG---EQVAKPKQSRGEKKARKILLKLGLKPIPGVNRVTIRKSKNIMFVINNPEVYKNPHTDTYIVFGE
AKAEDLSQQ--AKVAAAEKFKTPKAAATAIDSA-G-ATT-S----AP--IAG---G---DE--------EEV
EVDDTGMDEKDIELVVMQ-ANTTRAKAIKALKNNDNDLVNAIMELTMV-
>novel|aNAC|Drosophila_truncata|VNJQ01002814.1:94928-99138:-/1-219
MPK--PNKNKTKI-----SL--PI-PA--EGKTE---EVRVE-DVGTDSDSDG-GVPELEGTGAAATKQLGG
GD-SGLPIELITKGKQSRGEKKARKMIQKLGLKPIQGVNRVTIRKTKNILFVINNPDVYKNPHTDTYIVFGE
AKVEDLSQQ--AKVAAAEKFKATKAAFAA-KGS-G-SSTSM----TP--IAE---K---DE--------ED-
DLDETGIDEKDIELVVMQ-ANTSRAKAIKALKNNSNDIVNAIMELTML-
>novel|aNAC|Drosophila_bakoue|VNJL01016203.1:12426-17663:+/1-206
MPG--LNKIKKNA-----AL--SA-SAPDEPKPE---DVSVQ-DLGSDTDSDGCSSGELEDA----IAQLGA
GL-AGLPVELVSKAKQSRGEKKARKIIQKLGLKQIEGVERVTIHKSKNILFVINNPDVYRNPHSNTYIVFGE
TKIEDLSHK--AKVAAAQKFKDAKATDT---------------------VDT---E---DE--------EE-
EVDDAGVDEQDIKLVIMQ-ANTTRAKAIKALKNNDNDIVNAIMELTTL-
>novel|aNAC|Drosophila_seguyi|VNJU01007059.1:16157-20343:-/1-214
MPG--LTKYKKKA------------SA--KAKPE---VVCVE-DVGSDTDSD--GISGLEDIGA--ITQLGG
GL-TGLPIELVSKAKQSRGEKKARKIIQKLGLKQIRGVNRVTIRKSKNILFVINNPDVYKNPHTDTFIIFGE
AKVEDLSQQ--AKVAAAEKFKAPKAPRSV-KKD-G-STTSV----GP--IAK---E---DD------EGEE-
DVDDTGIDEQDIKLVLMQ-ANTTRAKAVKALKNNDNDIVNAIMELTML-
>novel|aNAC|Drosophila_birchii|VNKA01001821.1:85849-91164:+/1-219
MPK--PNKIKNKT-----AP--PT-SA--EAKPE---DVHVE-DAGTDSESDG-DIPELEGTGAAATKQLGG
GD-TGLPIELITKGKQSRGEKKARKMIQKLGLKPIPGVNRVTIRKKKNILFVINSPDVYKNPHTDTYIVFGE
AKVEDLSQQ--AKVAAAEKFKASKAAFAV-KGT-G-STTSM----TA--IAE---K---DE--------DE-
EMDDAGIDEKDIELVVMQ-ANTTRAKAIKALKNNSNDIVNAIMELTML-
>novel|aNAC|Drosophila_jambulina|VNJX01003274.1:28703-32910:-/1-219
MPR--LTKIKKKA-----AP--SK-SA--EAKTE---IVRVE-DVGSDTDSDD-IMPGLEDPGAEPMTQLGG
GL-TGLPMQLVSKAKQSRGEKKARKLIQKLGIKQIQGVNRVTIRKSKNILFVINNPDVYKNPHTDTFIVFGE
AKVEDLSQQ--AKVAAAEKFKGAKATGTV-YKD-G-STTSV----GP--VAK---E---DE--------DE-
EVDEAGVDEQDIKLVLMQ-ANTTRAKAVKALKNNDNDIVNAIMELTML-
>novel|aNAC|Drosophila_vulcana|VNJP01005976.1:80985-85195:-/1-220
MPG--LKKIKKRSARSNSAR--ST-TA--EVKPK---HACVE-DFGSDTDSDV-GILGLENT----ITQLGG
GL-TGLPMELVSKAKESRGEKKARKILLKLGLKQIQGVSRVTIRKSKNIMFVINNPDVYKNPHTDTYIIFGE
AKVEDLSQQ--AKVAAAEKFKTPNATGTA-KKA-G-SSTSV----PA--IAK---E---DD--------EE-
EVDVAGIDEQDIKLVLMQ-ANTTRAKAIKALKKHNNDIVNAIMELTML-
>novel|aNAC|Drosophila_bunnanda|VNKE01002522.1:5727-11030:+/1-217
MPK--PNKNKNKT-----AP--ST-SA--VAKPQ---EVRVE-DLGSDSDSDD-GFPELEETGSESTTQLGG
GD-TGLPIKVVSKAKLSRGEKKARKIILKLGLKQIQGVNRVTIRKTKNMLFVINNPDVYKNPHTDTYIVFGE
ARVEDLSKQ--SKMAAAEKFKTPKGAFGI-KSV-D-STTSV----GS--IGE---E-------------GE-
EVDDAGIDEKDIELVITQ-ANTTRPKAIKALKNNNNDIVNAIMELTIV-
>novel|aNAC|Drosophila_birchii|VNKA01001821.1:104823-110132:+/1-218
MPE--ATKTKNKT-----AA--FD-FA--EAKPE---NVRVE-DAGTDSESES-GVSELEKTGAKATKQLGG
ID-TGLPFQLVPKSK-SRGEKKARKMILKLGLKPIPGVNRVTIRKTKNILFVINNPDVYKNPHTDTYIIFGE
AKVEDLSQQ--AKMAAAERFKATKAAFAI-KNL-V-STTSM----AP--IAE---K---DE--------EE-
EMDDAGIDEDDIKLVRMQ-ANTSRAKAIKALKNNDNDIVNAIMELTIV-
>novel|aNAC|Drosophila_truncata|VNJQ01002814.1:75117-79339:-/1-218
MPE--LLKTKNEK-KTNSPV--SI-SA--EAKPE---DVRVE-DDGTDSDAES-DVAEVEKTGAKVTNQLGG
GD-TGLPFQLISKGKQSRGEKKARKMIQKLGLKPIPGVNRVTIRKTKNILFVINNPDVYKNPHTDTYIIFGE
AKVEDLSQQ--AKINAAERFKATKAALK--------NGTSL----AP--ITE---K---ED--------EG-
EIDDTGVDEDDIKLVRMQ-ANTSRARAIKALKNNDNDLVNAIMELTML-
>novel|aNAC|Drosophila_vulcana|VNJP01005976.1:57915-62125:-/1-220
MPG--LKKIKKKV-----AP--SKNSV--VVKPK---VVLVE-DVGSDTESDD-VKSGVQNAGA--ISQLGN
ATLNGLPIELLPKPKYPRGEKKARRMILKLGLKQIHDVNRVTIRKSKNIMFVIEKPDVYMNPHTDTYIIFGE
AKVEDLSLQ--AKVAAAEKFKAPRAIRNA-FEV-G-STKSV----AP--IAK---E---DD-------EEE-
EVDDTGVDEEDVKLVLMQ-ANTTRAKAVKALKKNENDLVNAIMDLTIF-
>novel|aNAC|Drosophila_burlai|VNJT01018688.1:17741-23038:+/1-216
MPG--LKKIKKKV-----AP--ST-------KPE---DVCTE-DHGSDTDSGD-VMLGLEGAGTELIPQLGC
GF-TGLPMELLSKAKQSRAEKKAKKIIQKLGLKHIHGVNRVIIRKSKNAIFVIDKPDVYQNPHTDTYIILGE
AKFEDLSKQ--AKVVGAEKFKAATEA----KKA-G-STTSV----AP--IAK---E---DDE-----EEEE-
EVDEAGVDEQDIKLVLMQCANTSRAKAVKALKNNDNDIVNAIMELTML-
>novel|aNAC|Drosophila_seguyi|VNJU01005237.1:6042-11339:+/1-216
MPG--IIKNNKNA-----AR--WT-SA--KAKPL---VAHVE-DVGSDTEADG-VGSRLKNTGAAVTTQLGD
DAFADLPFELFSKPKHPRGEKKARKMIQKLGLKQIHGVSRVTIRKSSNILFVIENPDVYKNPHTETYVVFGE
AKVEDLAQK--AKAAAAENLKAPQAFHTF-FRA-G-GRTLV----------A---K---QD--------DE-
EVDDTGVDERDIELVLMQ-VNTSRAKAIKALKNNDNDIVNAIMELTML-
>XP_020802769.1|aNAC|Drosophila_serrata|NW_018366475.1:197809-203115:+/1-218
MPE--LTKNKNKKTKAASST--SN-SG--EAKPN---EVRVG-DVGSDTDSNG-GTPNLQ------LNQIGG
GN-TGLPFQLITKGKQSRGEKKARKIILKLGLKPILGVNRVTIRKSKNILFVINNPDVYKNPHTDTYIIFGE
PKVEDLSKQ--AKMAAAEKFKAVKAALPM-KPT-T-VAKPL----AP--IVE---K---EE--------EE-
VVDATGVDEKDIELVQMQ-ANTTRSQAVKALKKNNNDLVNAIMDLTLT-
>novel|aNAC|Drosophila_burlai|VNJT01018688.1:36392-41518:+/1-213
MPG--L-KIKKKV-----TC--SV-SE--VEKPQ---AVGVE-DVGSDTESDG-VNLELNNAEGASSTQLGS
G-----PIQLVTKGKHPRGEKKARKMIKKLGLKQIPGVNRVTMRKTKNILIVINKPDVFKNPHTDTYIIFGE
PKFEDLSQR--AHMAAAEKFKIPKAPKPN-AKK-ACSTPSV--------VAK---E---EK--------EE-
EVDATGVSEQDIKLVRMQ-SNATRAKAVKALKSNDNDIVNAIMELTLR-
>novel|aNAC|Drosophila_jambulina|VNJX01003274.1:8240-12429:-/1-212
MPG--IIKFKQKV-----AP--ST-AG--DVKPR---FLRIG-DVGGYTESE--------KTGEAATTQQGG
DF-SALPIELICKGKHPRGEKKARKIIQKLGLKQIQGVNRVTIRKSKRFLVVIDNPDVYKNPHTDTYVIFGE
AKVEDLLQR--AKAAAAEKFKAVKEISGY-YKI-G-SARPL----AR--IPK---E---DD--------EE-
EIDDTGVDEDDIKLVLMQ-ANTTRARAVKALKNNDNDIVNAIMELTMV-
>novel|aNAC|Drosophila_bunnanda|VNKE01002522.1:25317-30620:+/1-217
MPE--HNNTKKET-----ATPVST-SA--VAKPE---EVRVE-DLGSENDSNG-GMPEMQSSGL--ADLLGG
GD-TG-PFQLISKGKQSRGEKKARKIIQKLGLKQIQGVNRVTMRKTKNILFVIDNPDVYKNPHNDTYIIIGE
PRVENLSKK--AKIVAAEKFKAIKTALAF-NRA-A-TFKAV----AP--IAE---K---EE--------EE-
EFDGSGVEETDIDLVLMQ-ANTTRAKAAKALKNNNNDLVNAIMDLTI--
>novel|aNAC|Drosophila_bakoue|VNJL01007610.1:39587-43758:-/1-215
MNG--F-KCKKNT-----KR--AN-SK--VVKPQ---AVRVE-DVGSEIESDG-VNPVLENAEGASDNQLGG
G-----RIELVSAPKHSRAEKKARKLMQKLGLKQIHGVSRVTMRKTKNILIVIEKPDVFKNPHTDTYIIFGD
PKFEDLTQR--AKITAAEKFKAPRVLPYV-YKA-G-PLKLV----APPIVKE---E---AV--------ED-
EIDETGVDEQDIKLVRMQ-SNTTRAKAVKALKNNDNDIVNAIMDLTL--
>XP_020802759.1|aNAC|Drosophila_serrata|NW_018366475.1:177768-183086:+/1-228
MPKPNKKKNKNKT-----TP--SR-PA--EAKPE---EVRFE-DLGSDTDSDD-CMPELEDIVEGFMNHLGG
GD-TCQPIKVCSKAKQARGEQKARKIILKLGLKQIPDVHRVTIRKSKNILFVINNPDVYKNPLTDTYIVFGE
AKVEDPTKK--HKL-TPEKFWASMKSFGI-KSK-D-SNTSI----GS--FDE---N---EEIDATGIDENE-
EIDATGIDEEDIKLVITH-ANTTRPRAIMALKNN-NDIVDAIMELTYRS
>novel|aNAC|Drosophila_vulcana|VNJP01001902.1:68584-73605:+/1-175
MSI----------------------------------------------E----EIP---------------
--------QGSEVTIIPKAEKKARDALLKLGLKPLKEISRVTFRKKNNTILAIDKPEVYRTL-GGSYIIFGE
AKVEDLNKRYQEAMAAQEAAREVNEAVNA-P-KED-LATSIQDDLKNAALSDKSGEAAADD--------DE-
PVDATGLEESDITVIMEQ-TNTSRNKAIKALKEHDGDIVNAIMSLS---
>novel|aNAC|Drosophila_robusta|SCDV01000015.1:187523-191574:-/1-175
MSI----------------------------------------------E----EIP---------------
--------QGSEVTIIPKAEKKARDALLKLGLKPLKEISRVTFRKKNNTILAIDKPEVYRTL-GGSYIIFGE
AKVEDLNKRYQEAMAAQEAAREVNEAVNA-P-KED-LATSIQDDLKNAALSDKSGEAAADD--------DE-
PVDATGLEESDITVIMEQ-TNTSRNKAIKALKEHDGDIVNAIMSLS---
