# Supplementary material for: Extended disordered regions of ribosome-associated NAC proteins paralogs belong only to the germline in Drosophila melanogaster
Source: Sci Rep. 2022 Jul 1;12:11191. doi: 10.1038/s41598-022-15233-3 (PMC9249742; doi:10.1038/s41598-022-15233-3)
Supplement: Supplementary file 1 — Supplementary Information 1. [file 41598_2022_15233_MOESM1_ESM.zip › SupData_NACbetta.alignment.mfasta.txt]

>novel|bNAC|Drosophila_robusta|SCDV01001355.1:9010-13160:-/1-137
------------------------------------------------------------------------
--------------------------MNPEKLKKLQ--AEVRIGGKGTPRRKKKFVHSTPATDDKKLQASLK
KLSVNNIPDIEEVNIIKKDGTVIHYHNPKTQASLPTNTFAITGHSELKTISEMLPGILTQLSPHDINHLKKI
ASEIANKSPAA-----------------------DGDAAPDVEE----------------------------
------------------------
>novel|bNAC|Drosophila_robusta|SCDV01001411.1:32214-37271:+/1-176
------------------------------------------------------------------------
--------------------------MNPEKLKKLQ--AQVRIGGKGTPRRKKKIVHSTPATDDKKLQSSLK
KLSVNTIPGIEEVNIIKNDGTVIHFNNPKAQASLPTNTFAITGHGENKTISEMLPGILTQLGPQDINQLKKI
ASEIANKSSAAGGASAA-G----AAAAAD--A--GDDDVPDLVE--NFEEVAIAGAS-AEQAKKSGEV----
--------------------AASA
>XP_030556384.1|bNAC|Drosophila_novamexicana|NW_020824765.1:6851476-6856521:+/1-174
------------------------------------------------------------------------
--------------------------MNPEKLKKLQ--AQVRIGGKGTPRRKKKIVHSTPATDDKKLQSSLK
KLSVNTIPGIEEVNIIKNDGTVIHFNNPKAQASLPTNTFAITGHGENKTISEMLPGILTQLGPQDINQLKKI
ASEIANKSSAAGGAAA-------GAAAAD--A--GDDDVPDLVE--NFEEVAIAGAS-AEQAKKSGEV----
--------------------AASA
>novel|bNAC|Drosophila_americana|UEJX01000204.1:3999-9044:+/1-174
------------------------------------------------------------------------
--------------------------MNPEKLKKLQ--AQVRIGGKGTPRRKKKIVHSTPATDDKKLQSSLK
KLSVNTIPGIEEVNIIKNDGTVIHFNNPKAQASLPTNTFAITGHGENKTISEMLPGILTQLGPQDINQLKKI
ASEIANKSSAAGGAAA-------GAAAAD--A--GDDDVPDLVE--NFEEVAIAGAS-AEQAKKSGEV----
--------------------AASA
>XP_002050504.1|bNAC|Drosophila_virilis|NW_002014420.1:15838717-15843768:+/1-175
------------------------------------------------------------------------
--------------------------MNPEKLKKLQ--AQVRIGGKGTPRRKKKIVHSTPATDDKKLQSSLK
KLSVNTIPGIEEVNIIKNDGTVIHFNNPKAQASLPTNTFAITGHGENKTISEMLPGILTQLGPQDINQLKKI
ASEIANKSSAAGGAAA--G----AGAAAD--A--GDDDVPDLVE--NFEEVAIAGAS-AEQAKKSGEV----
--------------------AASA
>XP_015018956.1|bNAC|Drosophila_mojavensis|NW_001979114.1:7948889-7953165:-/1-178
------------------------------------------------------------------------
--------------------------MNPEKLKKLQ--AQVRIGGKGTPRRKKKIVHSTPATDDKKLQSSLK
KLSVNTIPGIEEVNIIKNDGTVIHFNNPKAQASLPTNTFAITGHGENKTISEMLPGILTQLGPQDINQLKKI
ASEIASKSNAAGGGAAGVG----AGASAD--A--GDDDVPDLVE--NFEEVAIAGTATADAAKKSGEV----
--------------------AASA
>novel|bNAC|Drosophila_nigromelanica|SCDR01000750.1:26198-30468:-/1-176
------------------------------------------------------------------------
--------------------------MNPEKLKKLQ--AQVRIGGKGTPRRKKKIVHSTPATDDKKLQSSLK
KLSVNTIPGIEEVNIIKNDGTVIHFNNPKAQASLPTNTFAITGHGENKTISEMLPGILTQLGPQDINQLKKI
ASEIASKSSAAGGAAAA-G----AASAAD--A--GDDDVPDLVE--NFEEVAIAGAN-AEQAKKSGEV----
--------------------AASA
>XP_023179383.1|bNAC|Drosophila_hydei|NW_019378586.1:3062381-3066645:-/1-174
------------------------------------------------------------------------
--------------------------MNPEKLKKLQ--AQVRIGGKGTPRRKKKIVHSTPATDDKKLQSSLK
KLSVNTIPGIEEVNIIKNDGTVIHFNNPKAQASLPTNTFAITGHGENKTISEMLPGILTQLGPQDINQLKKI
ASEIASKSNAAGGVAV--G----GGASAD--A--GDDDVPDLVE--NFEEVAIAGAS-A-EAKKSGEV----
--------------------AASA
>XP_034479796.1|bNAC|Drosophila_innubila|NW_022995374.1:14131416-14136485:+/1-180
------------------------------------------------------------------------
--------------------------MNPEKLKKLQ--AQVRIGGKGTPRRKKKIVHSTPATDDKKLQSSLK
KLSVNTIPGIEEVNIIKNDGTVIHFNNPKAQASLPTNTFAITGHGENKTISEMLPGILTQLGPQDINQLKKI
ASEIASKSSAAGGIGAP-GIAAAAAAAAD--A--GDDDVPDLVE--NFEEVAIAGAS-AEQAKKSGEV----
--------------------AASA
>novel|bNAC|Drosophila_lacertosa|SCDZ01000157.1:149236-154299:+/1-177
------------------------------------------------------------------------
--------------------------MNPEKLKKLQ--AQVRIGGKGTPRRKKKIVHSTPATDDKKLQSSLK
KLSVNTIPGIEEVNIIKNDGTVIHFNNPKAQASLPTNTFAITGHGENKTISEMLPGILTQLGPQDINQLKKI
ASQIANKSSAAGGAAAA-GV---AAAAAD--A--GDDDVPDLVE--NFEEVAIAGAS-AEQAKKTGEV----
--------------------APSA
>XP_017866659.1|bNAC|Drosophila_arizonae|NW_017127685.1:7920420-7924693:-/1-178
------------------------------------------------------------------------
--------------------------MNPEKLKKLQ--AQVRIGGKGTPRRKKKIVHSTPATDDKKLQSSLK
KLSVNTIPGIEEVNIIKNDGTVIHFNNPKAQASLPTNTFAITGHGENKTISEMLPGILTQLGPQDINQLKKI
ASEIASKSNAAGGGAAGVG----AGASAD--A--GDDDVPDLVE--NFEEVAIAGTATADAAKKSGEV----
--------------------AASA
>XP_017959969.1|bNAC|Drosophila_navojoa|NW_022045876.1:236937-241213:-/1-178
------------------------------------------------------------------------
--------------------------MNPEKLKKLQ--AQVRIGGKGTPRRKKKIVHSTPATDDKKLQSSLK
KLSVNTIPGIEEVNIIKNDGTVIHFNNPKAQASLPTNTFAITGHGENKTISEMLPGILTQLGPQDINQLKKI
ASEIASKSNAAGAGAAGVG----AGASAD--A--GDDDVPDLVE--NFEEVAIAGTATADAAKKSGEV----
--------------------AASA
>novel|bNAC|Drosophila_micromelanica|SCDX01000309.1:84174-88444:-/1-176
------------------------------------------------------------------------
--------------------------MNPEKLKKLQ--AQVRIGGKGTPRRKKKIVHSTPATDDKKLQSSLK
KLSVNTIPGIEEVNIIKNDGTVIHFNNPKAQASLPTNTFAITGHGENKTISEMLPGILTQLGPQDINQLKKI
ASEIASKSSAAGGAAAA-G----AASAAD--A--GDDDVPDLVE--NFEEVAIAGAN-AEQAKKSGEV----
--------------------AASA
>XP_017835930.1|bNAC|Drosophila_busckii|NC_030803.1:1310822-1315861:+/1-173
------------------------------------------------------------------------
--------------------------MNPEKLKKLQ--AQVRIGGKGTPRRKKKIVHSTPATDDKKLQSSLK
KLSVNTIPGIEEVNIIKNDGHVIHFNNPKAQASLPTNTFAITGHGENRTISEMLPGILTQLGPQDINQLKKI
ASEIANKSSAAGGAA--------AGAAAD--A--GDDDVPDLVE--NFEEVAIAGAN-AEQAKKSGEV----
--------------------AASA
>XP_034109344.1|bNAC|Drosophila_albomicans|NC_047629.1:23342364-23346634:-/1-176
------------------------------------------------------------------------
--------------------------MNPEKLKKLQ--AQVRIGGKGTPRRKKKIVHSTPATDDKKLQSSLK
KLSVNTIPGIEEVNIIKNDGTVIHFNNPKAQASLPTNTFAITGHGENKTISEMLPGILTQLGPQDINQLKKI
ASEFANKNSAAGGAAAAAA----GAAAAD--A--GDDDVPDLVE--NFEEVAIAGAA-A-GAKKAGEV----
--------------------AASA
>XP_002061367.1|bNAC|Drosophila_willistoni|NW_002032467.1:1162907-1167159:-/1-170
------------------------------------------------------------------------
--------------------------MNPEKLKKLQ--AQVRIGGKGTPRRKKKIVHSTPATDDKKLQSSLK
KLSVNTIPGIEEVNIIKNDGTVIHFNNPKAQAALPTNTFAITGHGENKTISEMLPGILTQLGPQDIHQLKKI
ATEIANKSAAGGAG---------GAAGAD--A--GDDDVPDLVE--NFEEVAIAGAK-A--DEKAGEV----
--------------------AASA
>XP_002017964.1|bNAC|Drosophila_persimilis|NW_020825289.1:16869315-16874336:+/1-170
------------------------------------------------------------------------
--------------------------MNPEKLKKLQ--AQVRIGGKGTPRRKKKIVHSTPATDDKKLQSSLK
KLSVNTIPGIEEVNIIKNDGTVIHFNNPKAQASLPTNTFAITGHGENKTITEMVPGILTQLGPQDINQLKKL
ATEIANKSAAGGAA---------GAAGAD--A--GDDDVPDLVE--NFEEVAIAAAK-A--DEKAGEV----
--------------------AASA
>novel|bNAC|Drosophila_lowei|CM017778.1:18494697-18498925:-/1-170
------------------------------------------------------------------------
--------------------------MNPEKLKKLQ--AQVRIGGKGTPRRKKKIVHSTPATDDKKLQSSLK
KLSVNTIPGIEEVNIIKNDGTVIHFNNPKAQASLPTNTFAITGHGENKTITEMVPGILTQLGPQDINQLKKL
ATEIANKSAAGGAA---------GAAGAD--A--GDDDVPDLVE--NFEEVAIAAAK-A--DEKAGEV----
--------------------AASA
>novel|bNAC|Drosophila_bifasciata|CM019043.1:3448171-3453192:+/1-170
------------------------------------------------------------------------
--------------------------MNPEKLKKLQ--AQVRIGGKGTPRRKKKIVHSTPATDDKKLQSSLK
KLSVNTIPGIEEVNIIKNDGTVIHFNNPKAQASLPTNTFAITGHGENKTITEMVPGILTQLGPQDINQLKKL
ATEIANKSAAGGAA---------GAAGAD--A--GDDDVPDLVE--NFEEVAIAGAK-A--DEKAGEV----
--------------------AASA
>XP_034651838.1|bNAC|Drosophila_subobscura|NC_048531.1:3077844-3082865:+/1-170
------------------------------------------------------------------------
--------------------------MNPEKLKKLQ--AQVRIGGKGTPRRKKKIVHSTPATDDKKLQSSLK
KLSVNTIPGIEEVNIIKNDGTVIHFNNPKAQASLPTNTFAITGHGENKTITEMVPGILTQLGPQDINQLKKL
ATEIANKSAAGGAV---------GAAGAD--A--GDDDVPDLVE--NFEEVAIAGAK-A--DEKAGEV----
--------------------AASA
>XP_017148153.1|bNAC|Drosophila_miranda|NC_030305.1:18644666-18649687:+/1-170
------------------------------------------------------------------------
--------------------------MNPEKLKKLQ--AQVRIGGKGTPRRKKKIVHSTPATDDKKLQSSLK
KLSVNTIPGIEEVNIIKNDGTVIHFNNPKAQASLPTNTFAITGHGENKTITEMVPGILTQLGPQDINQLKKL
ATEIANKSAAGGAA---------GAAGAD--A--GDDDVPDLVE--NFEEVAIAAAK-A--DEKAGEV----
--------------------AASA
>novel|bNAC|Drosophila_vulcana|VNJP01005940.1:34000-39027:+/1-171
------------------------------------------------------------------------
--------------------------MNPEKLKKLQ--AQVRIGGKGTPRRKKKIVHSTPATDDKKLQSSLK
KLSVNTIPGIEEVNIIKNDGTVIHFNNPKAQASLPTNTFAITGHGENKTITEMVPGILTQLGPQDINQLKKL
ATEIANKSAAGGAA---------GSAGAD--A--GDDDVPDLVE--NFEEVAIAGTK-A-AAPADGEV----
--------------------AASA
>XP_001361638.1|bNAC|Drosophila_pseudoobscura|NC_046680.1:18534065-18539086:+/1-170
------------------------------------------------------------------------
--------------------------MNPEKLKKLQ--AQVRIGGKGTPRRKKKIVHSTPATDDKKLQSSLK
KLSVNTIPGIEEVNIIKNDGTVIHFNNPKAQASLPTNTFAITGHGENKTITEMVPGILTQLGPQDINQLKKL
ATEIANKSAAGGAA---------GAAGAD--A--GDDDVPDLVE--NFEEVAIAAAK-A--DEKAGEV----
--------------------AASA
>novel|bNAC|Drosophila_pseudoobscura_pseudoobscura|CH396053.1:2230165-2234393:-/1-170
------------------------------------------------------------------------
--------------------------MNPEKLKKLQ--AQVRIGGKGTPRRKKKIVHSTPATDDKKLQSSLK
KLSVNTIPGIEEVNIIKNDGTVIHFNNPKAQASLPTNTFAITGHGENKTITEMVPGILTQLGPQDINQLKKL
ATEIANKSAAGGAA---------GAAGAD--A--GDDDVPDLVE--NFEEVAIAAAK-A--DEKAGEV----
--------------------AASA
>XP_017125704.1|bNAC|Drosophila_elegans|NW_016083723.1:296628-300877:-/1-169
------------------------------------------------------------------------
--------------------------MNPEKLKKLQ--AQVRIGGKGTPRRKKKIVHSTPATDDKKLQSSLK
KLSVNTIPGIEEVNIIKNDGTVIHFNNPKAQASLPTNTFAITGHGENKTITEMVPGILTQLGPQDINQLKKL
ATEIANKSAAGGAA---------GSSAVD--A--GDDDVPDLVE--NFEEVAIAGTK----EEKSGEV----
--------------------AASA
>XP_016986144.1|bNAC|Drosophila_rhopaloa|NW_016061981.1:146105-150354:-/1-169
------------------------------------------------------------------------
--------------------------MNPEKLKKLQ--AQVRIGGKGTPRRKKKIVHSTPATDDKKLQSSLK
KLSVNTIPGIEEVNIIKNDGTVIHFNNPKAQASLPTNTFAITGHGENKTITEMVPGILTQLGPQDINQLKKL
ATEIANKSAAGGAA---------GSSAVD--A--GDDDVPDLVE--NFEEVAIAGTK----EEKSGEV----
--------------------AASA
>XP_017148153.1|bNAC|Drosophila_miranda|NC_030305.1:9.6668899668723e+20-9.67111796725939e+20:-/1-268
MLSPASPRSSSLRNISTPVTVVLVVGRMPTISTSSPVLTTPRSTRPERTVNRTLRLRDIGINSVHQIFDAVF
TNFRITIFQSDKSGTLDHRNFVARELMNPEKLKKLQ--AQVRIGGKGTPRRKKKIVHSTPATDDKKLQSSLK
KLSVNTIPGIEEVNIIKNDGTVIHFNNPKAQASLPTNTFAITGHGENKTITEMVPGILTQLGPQDINQLKKL
ATEIANKSAAGGAA---------GAAGAD--A--GDDDVPDLVE--NFEEVAIAAAK-A--DEKAGEV----
--------------------AASA
>XP_017008433.1|bNAC|Drosophila_takahashii|NW_016039545.1:395940-400189:-/1-169
------------------------------------------------------------------------
--------------------------MNPEKLKKLQ--AQVRIGGKGTPRRKKKIVHSTPATDDKKLQSSLK
KLSVNTIPGIEEVNIIKNDGTVIHFNNPKAQASLPTNTFAITGHGENKTITEMVPGILTQLGPQDINQLKKL
ATEIANKSGAGGAA---------GSSAAD--A--GDDDVPDLVE--NFEEVAIAGTK----EEKSGEV----
--------------------AASA
>XP_017078503.1|bNAC|Drosophila_eugracilis|NW_016078215.1:3883365-3887614:-/1-169
------------------------------------------------------------------------
--------------------------MNPEKLKKLQ--AQVRIGGKGTPRRKKKIVHSTPATDDKKLQSSLK
KLSVNTIPGIEEVNIIKNDGTVIHFNNPKAQASLPTNTFAITGHGENKTITEMVPGILTQLGPQDINQLKKL
ATEIANKSGAGGAA---------GSSAAD--A--GDDDVPDLVE--NFEEVAIAGTK----EEKSGEV----
--------------------AASA
>novel|bNAC|Drosophila_athabasca|VMQQ01000020.1:2217681-2222702:+/1-170
------------------------------------------------------------------------
--------------------------MNPEKLKKLQ--AQVRIGGKGTPRRKKKIVHSTPATDDKKLQSSLK
KLSVNTIPGIEEVNIIKNDGTVIHFNNPKAQASLPTNTFAITGHGENKTITEMVPGILTQLGPQDINQLKKL
ATEIANKSAAGGAA---------GAAGAD--A--GDDDVPDLVE--NFEEVAIAAAK-A--DEKAGEV----
--------------------AASA
>novel|bNAC|Drosophila_azteca|VCKU01000094.1:17807930-17812951:+/1-170
------------------------------------------------------------------------
--------------------------MNPEKLKKLQ--AQVRIGGKGTPRRKKKIVHSTPATDDKKLQSSLK
KLSVNTIPGIEEVNIIKNDGTVIHFNNPKAQASLPTNTFAITGHGENKTITEMVPGILTQLGPQDINQLKKL
ATEIANKSAAGGAA---------GAAGAD--A--GDDDVPDLVE--NFEEVAIAAAK-A--DEKAGEV----
--------------------AASA
>novel|bNAC|Drosophila_gunungcola|WTSR01005184.1:296628-300877:-/1-169
------------------------------------------------------------------------
--------------------------MNPEKLKKLQ--AQVRIGGKGTPRRKKKIVHSTPATDDKKLQSSLK
KLSVNTIPGIEEVNIIKNDGTVIHFNNPKAQASLPTNTFAITGHGENKTITEMVPGILTQLGPQDINQLKKL
ATEIANKSAAGGAA---------GSSAVD--A--GDDDVPDLVE--NFEEVAIAGTK----EEKSGEV----
--------------------AASA
>XP_016957251.1|bNAC|Drosophila_biarmipes|NW_016033830.1:1271390-1275639:-/1-169
------------------------------------------------------------------------
--------------------------MNPEKLKKLQ--AQVRIGGKGTPRRKKKIVHSTPATDDKKLQSSLK
KLSVNTIPGIEEVNIIKNDGTVIHFNNPKAQASLPTNTFAITGHGENKTITEMVPGILTQLGPQDINQLKKL
ATEIANKSGAGGAA---------GSSAAD--A--GDDDVPDLVE--NFEEVAIAGTK----EEKSGEV----
--------------------AASA
>XP_017053948.1|bNAC|Drosophila_ficusphila|NW_016073388.1:527195-531444:-/1-169
------------------------------------------------------------------------
--------------------------MNPEKLKKLQ--AQVRIGGKGTPRRKKKIVHSTPATDDKKLQSSLK
KLSVNTIPGIEEVNIIKNDGTVIHFNNPKAQASLPTNTFAITGHGENKTITEMVPGILTQLGPQDINQLKKL
ATEIANKSAAGGAA---------GSSGAD--A--GDDDVPDLVE--NFEEVAIAGTK----EEKSGEV----
--------------------AASA
>novel|bNAC|Drosophila_kanapiae|VNJM01003637.1:32316-37343:+/1-171
------------------------------------------------------------------------
--------------------------MNPEKLKKLQ--AQVRIGGKGTPRRKKKIVHSTPATDDKKLQSSLK
KLSVNTIPGIEEVNIIKNDGTVIHFNNPKAQASLPTNTFAITGHGENKTITEMVPGILTQLGPQDINQLKKL
ATEIANKSAAGGAA---------GAAGAD--A--GDDDVPDLVE--NFEEVAIAGTK-A-AAPADGEV----
--------------------AASA
>novel|bNAC|Drosophila_burlai|VNJT01002121.1:72083-76314:-/1-171
------------------------------------------------------------------------
--------------------------MNPEKLKKLQ--AQVRIGGKGTPRRKKKIVHSTPATDDKKLQSSLK
KLSVNTIPGIEEVNIIKNDGTVIHFNNPKAQASLPTNTFAITGHGENKTITEMVPGILTQLGPQDINQLKKL
ATEIANKSAAGGAA---------GSAGAD--A--GDDDVPDLVE--NFEEVAIAGTK-A-AAPADGEV----
--------------------AASA
>novel|bNAC|Drosophila_punjabiensis|VNJR01009422.1:36032-41059:+/1-171
------------------------------------------------------------------------
--------------------------MNPEKLKKLQ--AQVRIGGKGTPRRKKKIVHSTPATDDKKLQSSLK
KLSVNTIPGIEEVNIIKNDGTVIHFNNPKAQASLPTNTFAITGHGENKTITEMVPGILTQLGPQDINQLKKL
ATEIANKSAAGGAA---------GSAGAD--A--GDDDVPDLVE--NFEEVAIAGTK-A-AAPAEGEV----
--------------------AASA
>novel|bNAC|Drosophila_birchii|VNKA01001641.1:57260-62248:+/1-171
------------------------------------------------------------------------
--------------------------MNPEKLKKLQ--AQVRIGGKGTPRRKKKIVHSTPATDDKKLQSSLK
KLSVNTIPGIEEVNIIKNDGTVIHFNNPKAQASLPTNTFAITGHGENKTITEMVPGILTQLGPQDINQLKKL
ATEIANKSAAGGAA---------GSAGAD--A--GDDDVPDLVE--NFEEVAIAGTK-A-AAPADGEV----
--------------------AASA
>novel|bNAC|Drosophila_tani|VNJO01013059.1:52827-57854:+/1-171
------------------------------------------------------------------------
--------------------------MNPEKLKKLQ--AQVRIGGKGTPRRKKKIVHSTPATDDKKLQSSLK
KLSVNTIPGIEEVNIIKNDGTVIHFNNPKAQASLPTNTFAITGHGENKTITEMVPGILTQLGPQDINQLKKL
ATEIANKSAAGGAA---------GSAGAD--A--GDDDVPDLVE--NFEEVAIAGTK-A-AAPADGEV----
--------------------AASA
>XP_017087874.1|bNAC|Drosophila_bipectinata|NW_016088394.1:378656-383683:+/1-171
------------------------------------------------------------------------
--------------------------MNPEKLKKLQ--AQVRIGGKGTPRRKKKIVHSTPATDDKKLQSSLK
KLSVNTIPGIEEVNIIKNDGTVIHFNNPKAQASLPTNTFAITGHGENKTITEMVPGILTQLGPQDINQLKKL
ATEIANKSAAGGAA---------GSAGAD--A--GDDDVPDLVE--NFEEVAIAGAKAA--DEKAGEV----
--------------------AASA
>novel|bNAC|Drosophila_bocki|VNJY01002802.1:26110-30341:-/1-171
------------------------------------------------------------------------
--------------------------MNPEKLKKLQ--AQVRIGGKGTPRRKKKIVHSTPATDDKKLQSSLK
KLSVNTIPGIEEVNIIKNDGTVIHFNNPKAQASLPTNTFAITGHGENKTITEMVPGILTQLGPQDINQLKKL
ATEIANKSAAGGAA---------GSAGAD--A--GDDDVPDLVE--NFEEVAIAGTK-A-AAPADGEV----
--------------------AASA
>novel|bNAC|Drosophila_truncata|VNJQ01007817.1:51349-55580:-/1-171
------------------------------------------------------------------------
--------------------------MNPEKLKKLQ--AQVRIGGKGTPRRKKKIVHSTPATDDKKLQSSLK
KLSVNTIPGIEEVNIIKNDGTVIHFNNPKAQASLPTNTFAITGHGENKTITEMVPGILTQLGPQDINQLKKL
ATEIANKSAAGGAA---------GSAGAD--A--GDDDVPDLVE--NFEEVAIAGTK-A-AAPADGEV----
--------------------AASA
>XP_014763487.1|bNAC|Drosophila_ananassae|NW_022473265.1:11543995-11548226:-/1-171
------------------------------------------------------------------------
--------------------------MNPEKLKKLQ--AQVRIGGKGTPRRKKKIVHSTPATDDKKLQSSLK
KLSVNTIPGIEEVNIIKNDGTVIHFNNPKAQASLPTNTFAITGHGENKTITEMVPGILTQLGPQDINQLKKL
ATEIANKSAAGGAA---------GSAGAD--A--GDDDVPDLVE--NFEEVAIAGAKAA--DEKAGEV----
--------------------AASA
>XP_017032547.1|bNAC|Drosophila_kikkawai|NW_016067601.1:170336-175363:+/1-171
------------------------------------------------------------------------
--------------------------MNPEKLKKLQ--AQVRIGGKGTPRRKKKIVHSTPATDDKKLQSSLK
KLSVNTIPGIEEVNIIKNDGTVIHFNNPKAQASLPTNTFAITGHGENKTITEMVPGILTQLGPQDINQLKKL
ATEIANKSAAGGAA---------GSAGAD--A--GDDDVPDLVE--NFEEVAIAGTK-A-AAPADGEV----
--------------------AASA
>novel|bNAC|Drosophila_rufa|VNKH01000382.1:21577-26565:+/1-171
------------------------------------------------------------------------
--------------------------MNPEKLKKLQ--AQVRIGGKGTPRRKKKIVHSTPATDDKKLQSSLK
KLSVNTIPGIEEVNIIKNDGTVIHFNNPKAQASLPTNTFAITGHGENKTITEMVPGILTQLGPQDINQLKKL
ATEIANKSAAGGAA---------GSAGAD--A--GDDDVPDLVE--NFEEVAIAGTK-A-AAPADGEV----
--------------------AASA
>novel|bNAC|Drosophila_bakoue|VNJL01009897.1:184932-189163:-/1-171
------------------------------------------------------------------------
--------------------------MNPEKLKKLQ--AQVRIGGKGTPRRKKKIVHSTPATDDKKLQSSLK
KLSVNTIPGIEEVNIIKNDGTVIHFNNPKAQASLPTNTFAITGHGENKTITEMVPGILTQLGPQDINQLKKL
ATEIANKSAAGGAA---------GSAGAD--A--GDDDVPDLVE--NFEEVAIAGTK-A-AAPADGEV----
--------------------AASA
>novel|bNAC|Drosophila_jambulina|VNJX01002937.1:282668-286899:-/1-171
------------------------------------------------------------------------
--------------------------MNPEKLKKLQ--AQVRIGGKGTPRRKKKIVHSTPATDDKKLQSSLK
KLSVNTIPGIEEVNIIKNDGTVIHFNNPKAQASLPTNTFAITGHGENKTITEMVPGILTQLGPQDINQLKKL
ATEIANKSAAGGAA---------GSAGAD--A--GDDDVPDLVE--NFEEVAIAGTK-A-AAPADGEV----
--------------------AASA
>novel|bNAC|Drosophila_bunnanda|VNKE01001406.1:272060-277087:+/1-171
------------------------------------------------------------------------
--------------------------MNPEKLKKLQ--AQVRIGGKGTPRRKKKIVHSTPATDDKKLQSSLK
KLSVNTIPGIEEVNIIKNDGTVIHFNNPKAQASLPTNTFAITGHGENKTITEMVPGILTQLGPQDINQLKKL
ATEIANKSAAGGAA---------GSAGAD--A--GDDDVPDLVE--NFEEVAIAGTK-A-AAPADGEV----
--------------------AASA
>novel|bNAC|Drosophila_seguyi|VNJU01003211.1:81813-86044:-/1-171
------------------------------------------------------------------------
--------------------------MNPEKLKKLQ--AQVRIGGKGTPRRKKKIVHSTPATDDKKLQSSLK
KLSVNTIPGIEEVNIIKNDGTVIHFNNPKAQASLPTNTFAITGHGENKTITEMVPGILTQLGPQDINQLKKL
ATEIANKSAAGGAA---------GSAGAD--A--GDDDVPDLVE--NFEEVAIAGTK-A-AAPADGEV----
--------------------AASA
>novel|bNAC|Drosophila_lacteicornis|VNKF01013054.1:16748-21775:+/1-171
------------------------------------------------------------------------
--------------------------MNPEKLKKLQ--AQVRIGGKGTPRRKKKIVHSTPATDDKKLQSSLK
KLSVNTIPGIEEVNIIKNDGTVIHFNNPKAQASLPTNTFAITGHGENKTITEMVPGILTQLGPQDINQLKKL
ATEIANKSAAGGAA---------GSAGAD--A--GDDDVPDLVE--NFEEVAIAGTK-A-AAPADGEV----
--------------------AASA
>XP_002033624.1|bNAC|Drosophila_sechellia|NC_045950.1:8997296-9002311:+/1-169
------------------------------------------------------------------------
--------------------------MNAEKLKKLQ--AQVRIGGKGTPRRKKKIVHSTPATDDKKLQSSLK
KLSVNTIPGIEEVNIIKNDGTVIHFNNPKAQASLPTNTFAITGHGENKTITEMVPGILTQLGPQDINQLKKL
ATEIANKSGAGGAA---------GSSAAD--A--GDDDVPDLVE--NFEEVAIADTK----EEKSGEV----
--------------------AASA
>XP_016027279.1|bNAC|Drosophila_simulans|NT_479534.1:9434944-9439959:+/1-169
------------------------------------------------------------------------
--------------------------MNAEKLKKLQ--AQVRIGGKGTPRRKKKIVHSTPATDDKKLQSSLK
KLSVNTIPGIEEVNIIKNDGTVIHFNNPKAQASLPTNTFAITGHGENKTITEMVPGILTQLGPQDINQLKKL
ATEIANKSGAGGAA---------GSSAAD--A--GDDDVPDLVE--NFEEVAIADTK----EEKSGEV----
--------------------AASA
>XP_002090987.1|bNAC|Drosophila_yakuba|NT_167063.1:8213508-8217757:-/1-169
------------------------------------------------------------------------
--------------------------MNPEKLKKLQ--AQVRIGGKGTPRRKKKIVHSTPATDDKKLQSSLK
KLSVNTIPGIEEVNIIKNDGTVIHFNNPKAQASLPTNTFAITGHGENKTITEMVPGILTQLGPQDINQLKKL
ATEIANKTGAGGAA---------GSSAAD--A--GDDDVPDLVE--NFEEVAIAGTK----EEKSGEV----
--------------------AASA
>XP_020815244.1|bNAC|Drosophila_serrata|NW_018367550.1:2424724-2428955:-/1-171
------------------------------------------------------------------------
--------------------------MNPEKLKKLQ--AQVRIGGKGTPRRKKKIVHSTPATDDKKLQSSLK
KLSVNTIPGIEEVNIIKNDGTVIHFNNPKAQASLPTNTFAITGHGENKTITEMVPGILTQLGPQDINQLKKL
ATEIANKNAAGGAA---------GSAGAD--A--GDDDVPDLVE--NFEEVAIAGTK-A-AAPADGEV----
--------------------AASA
>XP_034131826.1|bNAC|Drosophila_guanche|NW_022995743.1:16511602-16515854:-/1-170
------------------------------------------------------------------------
--------------------------MNPEKLKKLQ--AQVRIGGKGTPRRKKKIVHSTPATDDKKLQSSLK
KLSVNTIPGIEEVNIIKNDGTVIHFNNPKAQASLPTNTFAITGHGENKTITEMVPGILTQLGPQDIIQLKKL
ATEIANKSAAGGAV---------GAAGAD--A--GDDDVPDLVE--NFEEVAIAGAK-A--DEKAGEV----
--------------------AASA
>XP_033154401.1|bNAC|Drosophila_mauritiana|NC_046668.1:11291704-11296719:+/1-169
------------------------------------------------------------------------
--------------------------MNAEKLKKLQ--AQVRIGGKGTPRRKKKIVHSTPATDDKKLQSSLK
KLSVNTIPGIEEVNIIKNDGTVIHFNNPKAQASLPTNTFAITGHGENKTITEMVPGILTQLGPQDINQLKKL
ATEIANKSGAGGAA---------GSSAAD--A--GDDDVPDLVE--NFEEVAIADTK----EEKSGEV----
--------------------AASA
>novel|bNAC|Drosophila_suzukii|WWNF01000005.1:6335090-6340105:+/1-169
------------------------------------------------------------------------
--------------------------MNPEKLKKLQ--AQVRIGGKGTPRRKKKIVHSTPATDDKKLQSSLK
KLSVNTIPGIEEVNIIKNDGTVIHFNNPKAQASLPTNTFAITGHGENKTITEMVPGILTQLGPQDINQLKKL
ATEIANKNGAGGAA---------GSSAAD--A--GDDDVPDLVE--NFEEVAIAGTK----EEKSGEV----
--------------------AASA
>NP_725235.1|bNAC|Drosophila_melanogaster|NT_033778.4:12870403-12875418:+/1-169
------------------------------------------------------------------------
--------------------------MNAEKLKKLQ--AQVRIGGKGTPRRKKKIVHSTPATDDKKLQSSLK
KLSVNTIPGIEEVNIIKNDGTVIHFNNPKAQASLPTNTFAITGHGENKTITEMVPGILTQLGPQDINQLKKL
ATEIASKSGAGGAA---------GSSAAD--A--GDDDVPDLVE--NFEEVAIADTK----EEKSGEV----
--------------------AASA
>novel|bNAC|Drosophila_punjabiensis|VNJR01010965.1:31825-36801:+/1-172
------------------------------------------------------------------------
--------------------------MNPEKLKKLE--EQVRIGGKGTPRRKKKIVHSTPATDDKKLQASLK
KLSVNTIPGIEEVNIIKNDGTVIHLNNPKMQASLPANTFAITGHGENKTITEMMPGILTQLGPQDINQLKKL
ATEIVNKSSAGGTADSA------AAADAD--AG-DDDDVPDLVE--NFEEVAIAAAA-----PADAEV----
--------------------AAST
>XP_001975845.1|bNAC|Drosophila_erecta|NW_020825207.1:5678039-5683054:+/1-169
------------------------------------------------------------------------
--------------------------MNPEKLKKLQ--AQVRIGGKGTPRRKKKIVHSTPATDDKKLQSSLK
KLSVNTIPGIEEVNIIKNDGTVIHFNNPKAQASLPTNTFAITGHGENKTITEMVPGILTQLGPQDINQLRKL
ATDIANKTGAGGAA---------GSSAAD--A--GDDDVPDLVE--NFEEVAIAGTK----EEKSGEV----
--------------------AASA
>novel|bNAC|Drosophila_jambulina|VNJX01002770.1:354527-359521:+/1-166
------------------------------------------------------------------------
--------------------------MNPEKLKKLG--EQVRIGGKGTPRRKKKIVHSTPATDDKKLQASLK
KLSVNVIPGIEEVNIFKNDGTVIHFNNPKTQASLPANTFAITGHGENKTIAEMVPGILTQLAPQEVNHLKKL
ASEFVNKSAAGTA----------ASDPG---HD-DDDDVPDLVE--NFEEVAIAAA------SAEGEV----
--------------------AATD
>novel|bNAC|Drosophila_orena|VCKV01000305.1:1833115-1837364:-/1-169
------------------------------------------------------------------------
--------------------------MNPEKLKKLQ--AQVRIGGKGTPRRKKKIVHSTPATDDKKLQSSLK
KLSVNTIPGIEEVNIIKNDGTVIHFNNPKAQASLPTNTFAITGHGENKTITEMVPGILTQLGPQDINQLRKL
ATDIANKTGAGGAA---------GSSAAD--A--GDDDVPDLVE--NFEEVAIAGTK----EEKSGEV----
--------------------AASA
>novel|bNAC|Drosophila_orena|VCKV01000035.1:52234-57249:+/1-169
------------------------------------------------------------------------
--------------------------MNPEKLKKLQ--AQVRIGGKGTPRRKKKIVHSTPATDDKKLQSSLK
KLSVNTIPGIEEVNIIKNDGTVIHFNNPKAQASLPTNTFAITGHGENKTITEMVPGILTQLGPQDINQLRKL
ATDIANKTGAGGAA---------GSSAAD--A--GDDDVPDLVE--NFEEVAIAGTK----EEKSGEV----
--------------------AASA
>novel|bNAC|Drosophila_seguyi|VNJU01000680.1:160659-165671:+/1-169
------------------------------------------------------------------------
--------------------------MNPEKLKKLG--EQVRIGGKGTPRRKKKIVHSTPATDDKKLQASLK
KLSMNAIPGIEEVNIFKNDGTVIHFNNPKTQASLPANTFAITGHGENKTIAEMVPGILTQLAPQEVNHLKKL
ASEFVNSSAAGAA----------TAKPGDNDDD-DDDDVPDLVE--NFEEVAIAAA------PAEGEV----
--------------------AATD
>novel|bNAC|Drosophila_lacertosa|SCDZ01000042.1:341397-346199:+/1-147
------------------------------------------------------------------------
--------------------------MNPEKLKKLQ--AEVRIGGKGTPRRKKKFVHSTPATDDKKLQASMK
KLAFNDIPDIEEVNIIKNDGTVIHFHNPKTQASVPNNTFAVTGVGEHKTLSEMLPGILAQLGPQDINQLKRL
ATKIANKGSANEEGA-----------AAD-----PDDELLDMVG--NFE-----------------------
------------------------
>novel|bNAC|Drosophila_vulcana|VNJP01007845.1:102790-107745:+/1-169
------------------------------------------------------------------------
--------------------------MNPEKLKKLG--EQVRIGGKGTPRRKKKIVHSTPATDDKKLQASLK
KLSMNTIPGIEEVNIFKNDGTVIHFNNPKTQASLPANSFAITGHGEHKTIAEMVPGILTQLAPQEVNHLKKL
ASEFVNKGAAGTA----------TSAPGD--SD-DDDEVPDLVE--NFEEVAIAAAA-----PAEDEVV---
--------------------AATD
>novel|bNAC|Drosophila_birchii|VNKA01006217.1:135234-140243:+/1-168
------------------------------------------------------------------------
--------------------------MNPEKLKKLE--EQVRIGGKGTPRRKKKIVHSTPSTDDKKLQASLK
KLSVNTIPGIEEVNIIKNDGTVIHFNNPKTQASLPANTFAFTGHGQNKTITEMMPDILTQLGPQDINQLKKL
ATEIVNKSAAGSAG---------CSAAVD--A--TDDDVPDLVK--NFEEVAIADAA-----PVDGEE----
--------------------ASSA
>novel|bNAC|Drosophila_truncata|VNJQ01003121.1:140641-145578:+/1-166
------------------------------------------------------------------------
--------------------------MNPEKLKKLE--EQVRIGGKGTPRRKKKIVHSTPTTDDKKLQASLK
KLSVNTIPGIEEVNIIKHDGSVIHFNNPKTQASLPANTFAFTGHGENKTITDMMPDILTQLGPQDINQLKKL
ATEIVNKTAGN-AG---------CSA--------DDDDVPDLVE--NFEEVAIGAVA-A-PAPADDEE----
--------------------ADSD
>XP_020815244.1|bNAC|Drosophila_serrata|NW_018366334.1:514999-520017:+/1-170
------------------------------------------------------------------------
--------------------------MNPEKLKKLE--EQVRIGGKGTPRRKKKIVHSTPTTDDKKLQASLK
KLSVNTIPGIEEMNIFKSDGTVIHFNNPKMQASLPGNTYAFTGHCESKKISEMMPDILTHLGSHDINQLKKL
ATEFANKSAAGGAGSSV------AAAAAD--A--GDDDVPDLVE--NFEEVAMADV------PTNGEV----
--------------------VAST
>novel|bNAC|Drosophila_bunnanda|VNKE01005787.1:83271-87559:-/1-171
------------------------------------------------------------------------
--------------------------MNPEKLKKLE--EQVRIGGKGTPRRKKKIVHSTPTTDDKRLQASLK
KLSVNTIPGIEEMNIFKNDGTVIHFNNPKMQASLPANTYAFTGHGENKTLTEMMPDILSQLGPQDINQLKKL
ATEIANKSAAGGEDS--------CAAAAD--AGDDDDDVPDLVD--NFEEIAIADA------PADGEAV---
--------------------VAST
>novel|bNAC|Drosophila_bakoue|VNJL01011576.1:9207-13447:-/1-165
------------------------------------------------------------------------
--------------------------MNPEKLKKLG--EQVRIGGKGTPRRKKKIVHSTPATDDKKLQAALK
KLSMNAIPGIEEVNIFKNDGTVIHFNNPKSQASLPANTFAITGHGEHKAIAEMVPGILTQLAPQEVNHLKKL
ATEFVNSTAVPTA----------TAELGG-----SDDDVPDLVE--NFEEIAIAAA------PAKGEL----
--------------------ADPD
>novel|bNAC|Drosophila_burlai|VNJT01011671.1:2965-8034:+/1-189
------------------------------------------------------------------------
--------------------------MNLEKLKKLG--EQVRIGGKGTPRRKKKIVHATPASDDKKLQAALK
KLPVNTIPGIEEVNIFKNDGTVIHFNNPKTQASLPANTFAITGHGEHKTIAEMMPGILMQLAPQEVNNLKKL
ASKFVNNTTAGTA----------TSEPAD-----SDDDVPDLVE--NFEEVAIAAA------PAKDEVAIAA
ASAKDEVAAIPAAPAEGEVPAATD
>novel|bNAC|Drosophila_bocki|VNJY01005947.1:224445-228670:-/1-167
------------------------------------------------------------------------
--------------------------MNPEKLKKLE--EQVRIGGKGTPRRKKKIVHSTSATDDKKLQLSLK
KLSVKPIAGIEEVNIIKNDGTVIHFNNPNLQASLPANTFAITGHGDRKTIAELMPSILAQLGSQDINQLKQL
ATEIVNKSSAGGAA---------CSAAAD--A--SDDDVPDLVD--NFEEVAIAAA------SADGGK----
--------------------ETSD
>XP_017032547.1|bNAC|Drosophila_kikkawai|NW_016067204.1:336305-340530:-/1-167
------------------------------------------------------------------------
--------------------------MNPEKLKKLE--EQVRIGGKGTPRRKKKIVHSTSATDDKKLQLSLK
KLSVKPIAGIEEVNIIKNDGTVIHFNNPNLQASLPANTFAITGHGDRKTIAELMPSILAQLGSQDINQLKQL
ATEIVNKSSAGGAA---------CSAAAD--D--GDDDVPDLVD--NFEEVAIAAA------SADGGK----
--------------------ETSD
>novel|bNAC|Drosophila_robusta|SCDV01000019.1:218593-223407:+/1-155
---------------------------MP-------------------------------------------
--------------------------IDPEKLAKLQKSSAKKVGGK---RVQAKKVNKSAEGDDSKIQAALQ
KFNPTTLTDVAEANFFRDDGTVLHFNRVGVQAAAANNTYAVTGFAQEKQITELLPGILTQLGAENLELLQKL
AQSFQNNPESL--AQL-------SKQAGA-----KEEDIPELVEGETFDDVE--------------------
------------------------
>novel|bNAC|Drosophila_vulcana|VNJP01003700.1:117087-121207:-/1-155
---------------------------MP-------------------------------------------
--------------------------IDPEKLAKLQKSSAKKVGGK---RVQAKKVNKSAEGDDSKIQAALQ
KFNPTTLTDVAEANFFRDDGTVLHFNRVGVQAAAANNTYAVTGFAQEKQITELLPGILTQLGAENLELLQKL
AQSFQNNPESL--AQL-------SKQAGA-----KEEDIPELVEGETFDDVE--------------------
------------------------
