# Supplementary material for: Extended disordered regions of ribosome-associated NAC proteins paralogs belong only to the germline in Drosophila melanogaster
Source: Sci Rep. 2022 Jul 1;12:11191. doi: 10.1038/s41598-022-15233-3 (PMC9249742; doi:10.1038/s41598-022-15233-3)
Supplement: Supplementary file 1 — Supplementary Information 1. [file 41598_2022_15233_MOESM1_ESM.zip › SupData_gNACalpha.alignment.mfasta.txt]

>XP_034103126.1|aNACtes|Drosophila_albomicans|NC_047628.1:19902448-19907784:+/1-289
---M-GK-----------------------------------------------------------------
--------------K-QKMKKAAAA------------AKAAAAAD------AAVGM----------------
-----QE------------------------------------------------VAATDNN-NNKS-----
------------------S-------------------------ENNKKSA---------------------
-------------------------------LKADSRDMRSNIQKLMKL-----------------------
------------AKDLETKEDKAKAKVA----------------------AASSGSGSSATDSC-D-SDD--
DATVVQDEQDNELE------ATVAAIGGA-----------ASAGRDADFVPISKCSRGEKKARRLLMKLDLE
PMQNVSRVTMRKAKNVLLFIDHPEVFKCPNTKTLICFGEVRIEDTSNA-----AAAQAAERYLNDSSIRSHS
PSKD---TDQLS-AAKQLQ-E----------D--D--D-DE--VVD----DSKLDEKDIELVQMQAECSRQK
AVKALIK-----HNSDVVNAIMDLTVG---
>novel|aNACtes|Drosophila_azteca|VCKU01000011.1:9061981-9066212:-/1-144
---M--------------------------------------------------------------------
---------------------AAAA------------SSLADA-----------------------------
--------------------------------------------------------TAAVLN----------
--------------------------------------------GRLFSPS---------------------
----------------------------------------RTLNRLMGL-----------------------
------------A-------------------------------------------------------D---
------------------------------------------------PIEIRKQSRGEKKARRLLMKLGLK
RVENVDRVTLR-TKNSILHITQPDVYEI--GGTYICFGQVRVEELTNN-----ATQTEEEKQPLAKPGLTIE
----------------PLP-N----------D--K--E-GP--ELDEAR-AGKLDD----------------
------------------------------
>XP_034477785.1|aNACtes|Drosophila_innubila|NW_022995372.1:7064344-7068713:-/1-277
---M-GK-----------------------------------------------------------------
--------------K-QKMKKAAAA------------AVAAAAAAK-----AAVAQ----------------
-----QT------------------------------------------------AAAVEET-NNDS-----
-----------------NV-------------------------ENNENGD---------------------
-------------------------------KKTDLRAMRANMQKLMSL-----------------------
------------AKNMKSMPSTSRQSQT------------------------SSGSVSSASDSS-D-SDD--
AVTVVQ-----------------QAVKSG-----------AGATDAPEYVPIAKFSRGEKKARRLLMKLDLE
KVANVSRVTMRKAKNVLLCIDQPEVYKCPNTKTLICFGEVRVEDTSNA-----AAAQAAERYLNDANVRATP
QSKD---GDQLD-DA-KID-D----------D--N--E-EG--SLD----DTELDEKDIELVQMQSECSRQK
AIKALLK-----HKSDVVNAIMELTVG---
>novel|aNACtes|Drosophila_lowei|CM017779.1:27699568-27706167:+/1-174
---M--------------------------------------------------------------------
------------------------------------------------------------------------
------------------------------------------------------------------------
------------------------------------------------------------------------
------------------------------------------------------------------------
------------MSSSRQ--------------------------------RWDHVY--AADDDV-D------
-----------------Y----DPQVGA-------------------MLLRSNKQALGEKKARRLLSKLDLK
PVENVSRVTMRKNKNILLYIDQPDVFKV--GDSYLCFGEMKVEDITNT-----AAAQIAERYRQNAAAADQS
ER-----EGLAR-AP-ALE-N----------D--Q--E-EP--ELDEAL-VNELDDKDV----LQSGC-RSL
LLQALLNVCVHEASED--------------
>XP_030240535.1|aNACtes|Drosophila_navojoa|NW_022045915.1:377448-382799:+/1-289
---M-GK-----------------------------------------------------------------
--------------K-QKMKKAAAA------------AKVAAGDA------A--------------------
----------------------------------------------------------------KNKN-DHS
CCSGGGSAC-SNAGCCGKN-------------------------KCAESSN---------------------
-------------------------------SKTDLSSV--NMQNLMTL-----------------------
------------AEHLQASPSGKCKSQK------------------------SSGSGSSASDSS-D-SDD--
APG----EA--------------AGAAGG----RELQQQKQSGDGPSEVFAIPKYSRGEKKARRLLMKLDLE
PVPNVSRVTMRKAKNVLLCIDQPEVFKCPNSKTLICFGEVRIDNASNA-----AAAQAAERYINDVNVHTPQ
MQKDG--SEGLL-ED-------------------Q--E-GE--EVDIEALGSELDEKDIELVQMQAGCTRLT
AIKALIK-----HKSDVVNAIMELTVGVDI
>XP_002003541.2|aNACtes|Drosophila_mojavensis|NW_001979113.1:22933855-22939221:+/1-295
---M-GK-----------------------------------------------------------------
--------------K-QKMKKAAAA------------AAAAAAKA------A--------------------
----------------------------------------------------------ADDA-AKKENNNHG
CC--SGSG---GAGCCVKG-------------------------RCTESSN---------------------
-------------------------------LKPHLSSV--NMQNLMTL-----------------------
------------AENLQASPSGKYKSQE------------------------SSGSGSSASDSS-D-SDD--
APDSLPEEA--------------AGAAGG----RELQQLKQSPDGPPEIFSIPKYSRGEKKARRLLMKLDLE
PVPNVSRVTMRKAKNVLLCIDQPEVFKYPNSKTLICFGEVRVENASNA-----AAAQAAERYINDVNVRTPQ
MQKDG--SDDLL-EA-------------------H--E-GE--EVDIEALGSALDEKDIELVQMQAGCTRST
AIKALIK-----HNSDVVNAIMELTVGVDI
>XP_034126228.1|aNACtes|Drosophila_guanche|NW_022995746.1:7452418-7457532:+/1-214
---M-GK-----------------------------------------------------------------
--------------K-QRNKKAKAA------------AALAA------------------------------
-------------------------------------------------------AAAATEA----------
-----------------AA-----------------------------------------------------
------------------------------------------------------------------------
------------ALKLQ--------------------------------------NGHASGDSD-D-SDD--
------------------------GEGA-------------------AAAAAYKQSRGEKKARRLLAKLDLQ
PVPNVNRVAMRKKKNILLFMDQPDVYKV--GETYVCFGEVKVDDIAST-----AAAQAAERFIHNDVAPDQS
EQEEAEAEALAM-AQ-AAE-D----------E--K--D-DP--EIDEAA-ASELTNEDIELVQMQSNCSRKK
AINALLE-----NDNDVVNAIMALTVSVA-
>XP_017854270.1|aNACtes|Drosophila_busckii|NC_030802.1:9844879-9849191:-/1-261
---M-GR-----------------------------------------------------------------
--------------K-QKMKKMAAA------------KAAAASAL------AA-------------------
-------------------------------------------------------ATAADTK----------
----------------VES-----------------------------------------------------
--------------------------------------KAATMQKLLSC-----------------------
------------LQQSEAAACCSKANCE----------------------TASSSSSSSSSASEDD-DDDKA
TAEAVTAKKEP---------------------------------QPNELLSFMKHSRGEKKARRLLMKLDLE
PVQNVSRITMRKAKNVLLIIDQPEVYKCPNTKTLICFGEVRIEDTSNA-----ATTQAAERFLNDINPSSTQ
SKYD---AVSAT-ASAGGN-D----------D--DE-DAAA--AVGSAA-AAALDEKDIELVMMQAVCSRGK
AIKALLR-----HNSDVVNAIMDLTIGC--
>XP_002059280.2|aNACtes|Drosophila_virilis|NW_002014453.1:2583227-2588638:+/1-306
---M-GK-----------------------------------------------------------------
--------------K-QKMKKAAAA------------AKAAASVA------A--------------------
-----QS------------------------------------------------APAAEAN-SNSNNN---
--NDNKNN---SNKSSKNK-------------------------NKSDESN---------------------
-------------------------------QKPDIRAIYNNMQNLMSL-----------------------
------------AENLQTLPSGTRKSQP------------------------SSGSGSSASDSS-D-SDD--
APDPAPSEEE-------------QAAAGGVGQSAPQRQQKPSTDVPAELLSAPKYSRGEKKARRLLMKLDLE
PVANVSRVTMRKAKNVLLCIDQPEVYKCPNSKTLICFGEVRIENTSNA-----AAAQAAERYINDVNVRAPQ
LVNDA--RDPLL-AT-------------------N--E-DEDVDVDIDALGNALDEKDIELVQMQAGCTRQT
AIKALIK-----HKSDVVNAIMELTVGVDI
>XP_030565480.1|aNACtes|Drosophila_novamexicana|NW_020824837.1:150020-155470:+/1-306
---M-GK-----------------------------------------------------------------
--------------K-QKMKKAAAA------------AKAAASVA------A--------------------
-----QS------------------------------------------------APAVEAN-SSSSNN---
--NNNNNN---NKNNSKNK-------------------------NKSDESN---------------------
-------------------------------QKPDIRAIYNNMQNLMSL-----------------------
------------AENLQTLPSGTRKNQP------------------------SSGSGSSASDSS-D-SDD--
APDPAPSEEE-------------QAAAGGVGQSAPQRQQKLSTDVPAELLSAPKYSRGEKKARRLLMKLDLE
PVANVSRVTMRKAKNVLLCIDQPEVYKCPNSKTLICFGEVRIENTSNA-----AAAQAAERYINDVNVRAPQ
LVNDA--RDPLL-AT-------------------N--E-DEDVDVDIDALGNALDEKDIELVQMQAGCTRQT
AIKALIK-----HKSDVVNAIMELTVGVDI
>novel|aNACtes|Drosophila_micromelanica|SCDX01000192.1:71192-75528:-/1-262
---M-GK-----------------------------------------------------------------
--------------K-YKMRKAAKA------------AA---------------------------------
-----QA------------------------------------------------DPATDES----------
-----------------NN-------------------------TKSYENS---------------------
-------------------------------QKPDARTIESRAQDLLGL-----------------------
------------AEKFNLMPSGRRKSQP------------------------SSGSGSSASDSS-D-SDD--
---QLPPV---------------AGADAG-------LQQMPL----PDVVWTPKYSRGEKKARRLLMKLDLE
PVPNVSRVTIRKAKNVLLCIDQAEVFKCPHTKTIICFGEMRIENTSNA-----AAAQAAERYINDVNVRAPP
LTLS---SDHPL-AA-------------------N--D-EE--EIDVAALATELDEKDIELVQMQTGCTRQT
AVKALIK-----HKSDVVNAIMELTIGVDI
>XP_017858989.1|aNACtes|Drosophila_arizonae|NW_017127683.1:21407399-21412756:+/1-297
---M-GK-----------------------------------------------------------------
--------------K-QKMKKAAAA------------AAAAAAKA------A--------------------
----------------------------------------------------------AGDA-AKREHKNHG
CCSGSGSG---GAGCCVKD-------------------------KCTDSSN---------------------
-------------------------------LKPHLSSV--NMQNLMTL-----------------------
------------AENLQASPSGKCKSQE------------------------SSGSGSSASDSS-D-SDD--
APDSLPGEA--------------GGAAGG----RELQQQKQSPDGPPEICAIPKYSRGEKKARRLLMKLDLV
PVPNVSRVTMRKAKNVLLCIDQPEVFKCPNSKTLICFGEVRIENASNA-----AAAQAAERYINDVNVRTPQ
MQKDG--SDDLL-EA-------------------P--E-GE--EVDIEALGSALDEKDIELVQMQAGCTRST
AIKALIK-----HKSDVVNAIMELTVGVDI
>novel|aNACtes|Drosophila_americana|UEJX01000453.1:6805-11228:-/1-303
---M-GK-----------------------------------------------------------------
--------------K-QKMKKAAAA------------AKAAASVA------A--------------------
-----QS------------------------------------------------APAVEAN-SSSNNN---
------SN---NKNNSKNK-------------------------NKSDESN---------------------
-------------------------------QKPDIRAIYNNMQNLMSL-----------------------
------------AENLQTLPSGTRKSQP------------------------SSGSGSSASDSS-D-SDD--
APDPAPSEEEP------------AAAAGGVGQSAPQRQQKLSTDVPAELLSAPKYSRGEKKARRLLMKLDLE
PVANVSRVTMRKAKNVLLCIDQPEVYKCPNSKTLICFGEVRIENTSNA-----AAAQAAERYINDVNVRAPQ
LVNDA--RDPLL-AT-------------------N--E-DEDVDVDIDALGNALDEKDIELVQMQAGCTRQT
AIKALIK-----HKSDVVNAIMELTVGVDI
>XP_023170329.1|aNACtes|Drosophila_hydei|NW_019378920.1:1424623-1429040:-/1-298
---M-GK-----------------------------------------------------------------
--------------K-QKMKKAAAA------------AAAAAAKV------A--------------------
-----QS------------------------------------------------ASPAGDA-TKSKSNNGG
GGSGSGSG--------RKD-------------------------KSNENSD---------------------
-------------------------------QKSHISSVYNNMQNLMSL-----------------------
------------AENLQKPPSGKCKSQP------------------------SSGSGSSASDSS-D-SDD--
APDS-PSEA--------------AGAAGG----TELRQQKLSADAPAEMFSMPKYSRGEKKARRLLMKLDLE
PVPNVSRVTMRKAKNVLLCIDQPEVFKCPNSKTLICFGEVRIENASNA-----AAAQAAERYINDVNVRTPQ
LSKDA--RDGLL-ET-------------------H--E-GE--EVDIDALGSALDEKDIELVQMQAGCTRQT
AIKALIK-----HKSDVVNAIMELTVGVDI
>novel|aNACtes|Drosophila_lacertosa|SCDZ01000016.1:16926-22250:+/1-284
---M-VK-----------------------------------------------------------------
--------------N-HKMKKAAAA------------AAAAAAKA------A--------------------
-----AQ------------------------------------------------ATSAVAR-DDNNNN---
-----------------NN-------------------------SDCNQKK---------------------
-------------------------------SEQNIRSIYSNMQNLMTL-----------------------
------------AENLQSKPSGTRKSQP------------------------SSGSGSSASDSSDD-SDD--
APDKLPATA--------------AAVGMG----TGSQQKQLAA---ESLLSTPKFSRGEKKARRLLMKLDLE
PIANVSRVTMRKAKNVLLCIDQPEVFKCPHTKTLICFGEVRIENTSNA-----AAAQAAERYINDVSVRAPA
LSKD---QEMLL-AG-------------------N--E-EE--EIDVTALASELDEKDIELVQMQAGCTRQT
AIKALIK-----HKSDVVNAIMELTVGVDI
>XP_002068800.1|aNACtes|Drosophila_willistoni|NW_002032541.1:43343464334523-43389154339573:+/1-230
---M-GK-----------------------------------------------------------------
--------------K-QKQKKATEP------------SKQSGAGG---------------------------
------------------------------------------------------------------------
------------------------------------------------------------------------
-----------------------------------------DIKKDNKI-----------------------
------------QSKAPP--------------------------------------GSSINHSS-D-TED--
MPELDDVSEQNNDEPSIPISEQLASLG-------------------------ARQSRGEKKARRLLMKLDLK
PIEDVARVTMLKSKNILLSMDRPEVYKCAHTDTVICFGEIRIEEISNS-----AAAQATDQLARIDPKLLQD
-----INLSDPF-GNVQPV-D----------D--D--E-DD--DDDDAD-ATGIDEKDIELVQMQSACSRQK
AIKALAK-----NNNDVVNAIMALTVG---
>novel|aNACtes|Drosophila_robusta|SCDV01004183.1:1913-6345:-/1-294
---M-GK-----------------------------------------------------------------
--------------K-YKMRKAVAA------------AAAAAKAA------A--------------------
-----QA------------------------------------------------ASAADET-NNDKSRGS-
-GSGGGSG---NK---NNS-------------------------TKAEENT---------------------
-------------------------------QKQDVSVIKSRAQNLLEL-----------------------
------------AENFHLIPSGTRKSQP------------------------SSGSGSSASDSY-D-SDD--
APDELPAS---------------AGAASG-------LLHKLAGDVHPELLSAPKYSRGEKKARRLLMKLDLE
PVPNVSRVTMRKAKNVLLCIDQPEVFKCPHTKTIICFGEVRIENTSNA-----AAAQAAERYINDVNVRAPP
LAKD---RDHPL-AA-------------------N--D-DE--EIDVAALAGELDEKDIELVQMQAGCTRQT
AVKALIK-----HKSDVVNAIMELTVGVDI
>novel|aNACtes|Drosophila_nigromelanica|SCDR01003176.1:9449-13869:-/1-289
---M-GK-----------------------------------------------------------------
--------------K-YKMRKAAAA------------KAAA-------------------------------
-----QA------------------------------------------------DPAAGES-NNNK-----
-GSGGGSD---NKNNNNNN-------------------------TKSNENT---------------------
-------------------------------QKPDASTIHSRAQDLLDL-----------------------
------------AAKFNLMPSGTRKSQP------------------------SSGSGSSASDSS-D-SDD--
APDQLPPDAG-------------AGAAGG-------LQQKLDVDVPPDLVSMPKYSRGEKKARRLLMKLDLE
RVPNVSRVTMRKAKNVLLCIDQPEVFKCPHTKTIICFGEVRIENTSNA-----AAAQAAERYINDVNVRASP
LTLH---PDHPL--A-------------------N--D-CE--EIDVAALASELDEKDIELVQMQAGCPRQT
AIKALIK-----HKSDVVNAIMELTVGVDI
>XP_034654377.1|aNACtes|Drosophila_subobscura|NC_048534.1:18233565-18237781:-/1-223
---M-GK-----------------------------------------------------------------
--------------K-QRNKKAKAA------------AALAASEA------LSA------------------
-------------------------------------------------------AAAASDA----------
-----------------AA-----------------------------------------------------
------------------------------------------------------------------------
------------ALKLL--------------------------------------DGHASDDSD-D-LYE-G
DMTLVD------------------GDGA-------------------APTAAYKQSRGEKKARRLLAKLDLQ
PVPNVKRVTMRKNKNILLFMDQPDVYKV--GETYLCFGDVKVDDIAST-----AAAQAAERFLQNDVSPDQS
EQE----EALAM-AQ-AAE-D----------E--K--D-DP--EIDEAA-ASELNDQDIELVQMQSNCSRKK
AINALLE-----NDNDVVNAIMALTLSVA-
>novel|aNACtes|Drosophila_azteca|VCKU01000091.1:6822676-6827832:+/1-230
------------------------------------------------------------------------
------------------------------------------------------------------------
---------------------------------------------------------------MSLD-----
-----------------ED-------------------------GAGPSTS---------------------
-------------------------------KKSK--EYYEKMKQVIEI-----------------------
------------TKKYRQ--------------------------------LEDH----STDDNV-D-SDD-D
VPDAVTMI--------------DSQVGSGL--------------ECNSPLGIHKQSRGEKKARRLLAKLDLK
PVENVSRVTMRKNKNILLFIEQPEVYKV--GDTYLCFGEVRVEDITNT-----AAAQAADRYRQNAAAADQS
ER-----EALAK-AQAAAA-D----------E--V--D-DP--EIDEAA-AAELDNRDIDLVQMQATCSRKK
AIKALLD-----NENDVVNAIMALTLAST-
>novel|aNACtes|Drosophila_bifasciata|CM019042.1:4793897-4798224:-/1-259
---M-GK-----------------------------------------------------------------
--------------K-QKVKKDAVN------------AAAAAAAA---------------------------
---------------------------------------------------------VAKQT-MALC-----
-----------------EA-----AED-----------------AAAASTS---------------------
-------------------------------KKN-----NEKLQELIEI-----------------------
------------TKDYVQ--------------------------------ISD---GSTDDDLD-D-SDD-E
MPDDVTLVPA-----------KDALGGRAC--------------SATPPTGLHKQSRGEKKARRLLTKLDLK
PVENVSRVSMRKNKNLLLYIDQPDVYKI--GDTYLCFGEVKVEDIVNS-----AAAQAAECYRLNAAAAEQS
EQ-----VARAK-AQ-ALE-D----------E--K--E-DP--EIDEAL-ASELDVKDIELVQMQSNCSRKK
AIKALLD-----NENDVVNAIMALTLASS-
>XP_020805927.1|aNACtes|Drosophila_serrata|NW_018367381.1:22667162267468-22709362271050:-/1-243
------------------------------------------------------------------------
------------------------------------------------------------------------
------------------------------------------------------------------------
---------------------------------------------MPVPPS---------------------
-------------------------------CRRRSPREKRNLNKLIKL-----------------------
------------AEKLPNSLVLNSNSSNVENTN-------------------EEVNSSASVKDT-ESNDN-K
ATDLVKPNSTKS-----------NRKGL------------------TSSDDNPKYSRGEKKARRLLMKLDLK
PIEGVFKVTMKKSKNILLIIDNPEVFQTP-TGTVIIFGKATIEDLANS-----AATRAAERYREAEASKEKE
AEKE---AATVA-AEGAAA-D----------D--D--D-GD--DVDEAA-AMDLDEKDIELVLLQASCSRKR
AIKALLQ-----NGRDVVNAIMDLTMS---
>novel|aNACtes|Drosophila_athabasca|CM017796.1:53263062-53268113:+/1-218
---M-EK-QLKGT-----------------------------------------------------------
--------------KNGNLKNAAAA------------FSLTEEEF------KEF------------------
-----QE-----------------------------------------------HLLREILN----------
--------------------------------------------KSGYPSG---------------------
----------------------------------------VACRDPKGV-----------------------
------------AWRLSNEVALQHSRE---------------IAW----------------------GDS-Q
AIAWRETQAIA--------WRDPQSRGES---------------HKQSRGEIHKQSRGEKKARQLLMKLNLK
RVENVDRVTLR-TKNSILHIAQPDVYKI--GDTYIFFGQVRVEDLTNN-----ATQAEEEKQPLAKPVLTTE
----------------PLT-N----------D--K--E-GP--KLDEDR-PGKLDDKDIKLV----------
------------------------------
>XP_001965246.1|aNACtes|Drosophila_ananassae|NW_022473445.1:33765873376897-33813683382050:+/1-287
---M-GK-----------------------------------------------------------------
--------------K-QKMKKAAQM------------AANGQVP-------AEL------------------
-----QK------------------------------------------------QIDEKER-ATAA-----
-----------------AA-------------------------CALACASK-EKMD---------------
-------------------------------GIPLDPAYRNNLKKLMNL-----------------------
------------AQKLPSNLLSAKKMEKQPSS-----------------DSGTGDSG-EEDDLS-D-SDD-E
IPDLVDAETKR-----------QLGLGL------------------NMPGEAPKQSRGEKKARRLLMKLDLK
PMENVARVTMRKNKNILLYIDRPDVYKVPHGDTIICFGEVRVEDISTA-----AAAQAAERYRMPATGEAED
-SKD---GLKDT-AAVAHP-D----------D--D--D-DE--EVDEEA-AKVLDEKDIELVEMQAVCTRKQ
AIKALLK-----NENDVVNAIMALTVG---
>XP_033235187.1|aNACtes|Drosophila_pseudoobscura|NC_046681.1:27348547-27353835:+/1-277
---M-GK-----------------------------------------------------------------
--------------K-QKNQK----------------AAATAAAT---------------------------
---------------------------------------------------------ASATA-AATA-----
-----------------AINVGEAAFKAATKDMWLDKALTFGRDEEAPSTS---------------------
-------------------------------KKSKNPDYNEAMQQLMEM-----------------------
------------TKKYPQ--------------------------------LGDHACTALSDDEV-D-SDD-D
VTDAVGSL--------------DPQAGA-------------------MPLGAHRQSRGEKKARRLLSKLDLK
PVENVSRVTMRKNKNILLYIDQPDVFKV--GDSYLCFGDVKVEDITQM-----ATAQAAERFRENATAADQS
ER-----EALAW-AK-ANE-N----------D--Q--E-EP--EFDEEL-LMELDDKDIDLVQMQATCSRTK
AIKALLD-----NENDVVNAIMALTLASN-
>novel|aNACtes|Drosophila_pseudoobscura_pseudoobscura|CH396101.1:415327-419708:-/1-277
---M-GK-----------------------------------------------------------------
--------------K-QKNQK----------------AAATAAAT---------------------------
---------------------------------------------------------ASATA-AATA-----
-----------------AINVGEAAFKAATKDMWLDKALTFGRDEEAPSTS---------------------
-------------------------------KKSKNPDYNEAMQQLMEM-----------------------
------------TKKYPQ--------------------------------LGDHACTALSDDEV-D-SDD-D
VTDAVGSL--------------DPQAGA-------------------MPLGAHRQSRGEKKARRLLSKLDLK
PVENVSRVTMRKNKNILLYIDQPDVFKV--GDSYLCFGDVKVEDITQM-----ATAQAAERFRENATAADQS
ER-----EALAW-AK-ANE-N----------D--Q--E-EP--EFDEEL-LMELDDKDIDLVQMQATCSRTK
AIKALLD-----NENDVVNAIMALTLASN-
>XP_002020648.1|aNACtes|Drosophila_persimilis|NW_020825298.1:3477411-3481804:-/1-281
---M-GK-----------------------------------------------------------------
--------------K-QKNQKAAAT------------AAATAAAT---------------------------
---------------------------------------------------------ASATA-AATA-----
-----------------AINVGEAAFKAATKDMWLDKALTFGRDEEAPSTS---------------------
-------------------------------KKSKNPDYNEAMQQLMEM-----------------------
------------TKKYPQ--------------------------------LGDHACTALSDDEV-D-SDD-D
VTDAVGSL--------------DPQAGA-------------------MSLGAHRQSRGEKKARRLLSKLDLK
PVENVSRVTMRKNKNILLYIDQPDVFKV--GDSYLCFGDVKVEDITQM-----ATAQAAERFRENATAADQS
ER-----EALAW-AK-AME-N----------D--Q--E-EP--EFDEEL-LMELDDKDIDLVQMQATCSRTK
AIKALLD-----NENDVVNAIMALTLASN-
>XP_017148532.1|aNACtes|Drosophila_miranda|NC_030306.1:25471185-25476407:+/1-256
---M-GK-----------------------------------------------------------------
--------------K-QKSHKAAAT------------AAATAAAT---------------------------
---------------------------------------------------------AAATA-AATA-----
-----------------AA-------------------------TAAPSTS---------------------
-------------------------------KKSKNPDYNEAMQQLMGM-----------------------
------------TKKYPQ--------------------------------LGSHVCTALSDDEV-V-SDD-D
VTNAVGSL--------------DPEAGA-------------------MPLGAHKQSRGEKKSRRLLSKLDLK
PVENVSRVTMRKNKNILLYMDQPDVFKV--GDSYLCFGEVKVEDITHM-----AAAQAAQRFRENATAADQS
DR-----EALAR-AK-AME-N----------D--Q--K-EP--ELDEAV-LMELDDKDIELVQMQATCSRPK
AIKALLD-----NENDVVNAIMALTLAGN-
>novel|aNACtes|Drosophila_athabasca|CM017794.1:17723462-17727798:-/1-263
---M-GK-----------------------------------------------------------------
--------------K-QKNKKAAAT------------AAAAAAAA------AAN------------------
-----AK------------------------------------------------ILKGEQT-LSLE-----
-----------------ED-------------------------AAGPSTS---------------------
-------------------------------KKSK--EYHEKMKQLIEI-----------------------
------------TKKYRQ--------------------------------LEDH----STDDYV-D-SDD-E
VPDAVAMI--------------DSQVGSGM--------------EVNSPLGMHKQSRGEKKARRLISKLDLK
PVENVSRVTMRKNKNILLFIEQPDVYKV--GDTYLCFGEVRVEDITNT-----AAAQAADRYRQNAAAADQS
ER-----EALAK-AQAAAD-D----------E--D--D-DP--EIDEAA-AAELDNRDIDLVQMQATCSRKK
AIKALLD-----NENDVVNAIMALTLAST-
>XP_016997724.1|aNACtes|Drosophila_takahashii|NW_016039047.1:355918-360335:-/1-293
---M-GK-----------------------------------------------------------------
--------------K-QKLKKAAQM------------AATATAAA------AKL------------------
-----KKD--------------------------------------------------DKEN-SPRG-----
-----------------EP-------------------------SAAPGCSGGQKE----------------
---------------------------KPCSREQLDPGYCKKLKKLMDL-----------------------
------------AQQLPNKMMKLQQSAEEQQA-----------------ASAEDSS--GGGEST-D-SDD-E
APDLVELERKASQ---------LGQLGP----------------LTLRSADGPKQSRGEKKARRMLMKLDLK
PVANVTRVTMRKNKNIMLYIQHPEVFKVPHSETYICFGEVRVEDISSSAAASQAAAKAAERFRVPTPGGGEE
-------GATPA-GE-SLA-D--------EEE--D--D-GE--EVD----DANLDEKDIELVQMQAACSRKT
AIKALLR-----NDNDVVNAIMALTVG---
>XP_017094903.1|aNACtes|Drosophila_bipectinata|NW_016088988.1:441404441711-446146446822:+/1-288
---M-GK-----------------------------------------------------------------
--------------K-QKMKKTGKM------------AANGQAEVP-----AGL------------------
-----QKQ-------------------------------------------------NENTT-EVEA-----
-----------------EK-------------------------EKGAPIEV-TRLE---------------
-------------------------------DLSLDPAYCLKLRKLVDL-----------------------
------------ANKLPNNVLTLKNMDKHVSS-----------------DSGTGASGDSDDDLS-D-SDD-D
IPDLVDAEGKP-----------NLSLGL------------------NLMSEAPRQSRGEKKARRLLSKLDLK
PMENVARVTMRKNKNILLYIDKPDVYKVPHGDTIICFGEVRVEDISST-----AAAQAAERYRMPAAGETEE
-SKE---GQKGA-AA-VAR-P----------D--D--D-DE--EVDEEA-AKGLDDKDIELVEMQASCSRKQ
AIKALLK-----NENDVVNAIMALTVG---
>novel|aNACtes|Drosophila_lowei|CM017779.1:27697657-27704523:+/1-263
---M-GK-----------------------------------------------------------------
--------------K-QKSQKAAAS------------ADDIENEA------AAE------------------
-----KM------------------------------------------------LLGKMLA-FRQD-----
-----------------KE-------------------------EEGPSTS---------------------
-------------------------------KKSKDPDYNETMQQLMEM-----------------------
------------TKNYPQ--------------------------------LGDHVCAALSDDEV-D-SDD-D
LTDAVGIL--------------DPQAGA-------------------MPLGAHKQSRGEKKARRLLSKLDLK
PVVNVSRVTMRKNKNILLYIDQPDVFKV--GDSYLCFGEVKVEDITNT-----AATQAAERYRQNAAAADQS
ER-----KALAR-AQ-AME-N----------D--Q--E-QP--EFDEAL-VKELDDKDIELVQMQATCSRTK
AINALLD-----NENDVVNAIMALTLASN-
>novel|aNACtes|Drosophila_rufa|VNKH01007965.1:21067-26709:+/1-283
---M-GK-----------------------------------------------------------------
--------------K-QKMKKANQL------------ATSFDAVA------ATL------------------
-----QK------------------------------------------------EIEAGKG-GAG------
-----------------ES-------------------------EGAPGGS---------------------
-------------------------------QPKLDPAYRKNLQKLKKL-----------------------
------------AEKLPSNVFAQQFASKVQEAN-------------------EQASSADDSEST-D-TDD-E
APELVNRESSSKF-------PDLAPLGH----------------SLMCSDEYPKHSRGEKKARRLLMKLDLK
PIEDVSRVTMKKTKNIMLYIDKPEVFKCA-PDTYIIFGKVGVEDLTNA-----AATQAAERYREVEAARVGG
-------AAAKA-GGIAQV-E----------D--D--D-GE--DVDEAA-AKDLDDKDIELVQMQASCSRGK
AIKALLQ-----NGHDVVNAIMDLTMG---
>novel|aNACtes|Drosophila_lacteicornis|VNKF01003030.1:40215-45857:+/1-283
---M-GK-----------------------------------------------------------------
--------------K-QKMKKANQL------------ATSFDAVA------ASL------------------
-----QK------------------------------------------------EIEAEKG-GAG------
-----------------IS-------------------------QGAPGGS---------------------
-------------------------------QPKLDPAYRKNLQKLKKL-----------------------
------------AEKLPSNVFAQQFASKVQEAN-------------------EKGSSTDDSGST-D-TDD-E
APELVNRESSSKF-------PDLAPLGH----------------SLMCSDEYPKHSRGEKKARRLLMKLDLK
PIEDVSRVTMKKSKNIMLYIDKPEVFKCA-PDTYIIFGKVGVEDLTNA-----AATQAAERYREVEAARVGG
-------AAAKA-GGTAQV-E----------D--D--D-GE--DVDEAA-AKDLDDKDIELVQMQASCSRGK
AIKALLQ-----NGHDVVNAIMDLTMG---
>XP_017026189.1|aNACtes|Drosophila_kikkawai|NW_016067405.1:668239-673794:+/1-271
---M-NK-----------------------------------------------------------------
--------------KQKKSKKATKV------------AANANAAA------AKL------------------
-----QK------------------------------------------------SIGEEEE-VACA-----
-----------------ES-------------------------DGGASGS---------------------
-------------------------------KPEMDRAYRKNLNKLINL-----------------------
------------ADKLPNSLVLHHSS--------------------------GEGDSSGSGKSTND-DDD-E
APELVNPNASK------------------------------------GCDDGQRYSRGEKKARRLLMKLDLK
PVENVYRVTMKKSKNILLCIDKPDVYKSP-TGTYIFFGKVYVEDLTNT-----ATTQAAERYREVEAIKDKG
ADNV---EAPDA-AGSAPVDD----------D--D--D-GS--DGDEAA-AKDLEERDIELVQMQASCSRKR
AIKALLQ-----NGQDVVNAIMDLTMG---
>novel|aNACtes|Drosophila_bakoue|VNJL01007023.1:39848-45352:+/1-276
---M-NKRN---------------------------------------------------------------
--------------KNKKMKKAAQV------------AAKVNAAA------AKL------------------
-----QK------------------------------------------------KVNEGKE-GAGA-----
-----------------VV-------------------------EGAASAK---------------------
-------------------------------NSELDPVYREKLKKIVDL-----------------------
------------VDQLPNSLVLQPNASKEKKSD-------------------EEG----------D-SDD-E
APDLVKSGSSNVCN---------GKVVP------------------PSSDDNQRFSRGEKKARRLLMKLDLK
PIPDVYRVTMKKSKNILLIIEKPEVYMCP-TGTIIIFGKVLVEDLNNK-----AAIQAAERYREVEAIKEKG
EDKA---EAT---AGTAAV-D----------D--E--D-AD--DVDEAA-AKNLDEKDIDLVQMQAVCSRKK
AIKALLQ-----NGHDVVNAIMDLTMG---
>novel|aNACtes|Drosophila_bocki|VNJY01002474.1:21739-26084:-/1-270
---M-NK-----------------------------------------------------------------
--------------KQKKSKKTAKV------------AANANAAA------AKL------------------
-----QN------------------------------------------------SIGEEKE-VACA-----
-----------------EP-------------------------DGGASGS---------------------
-------------------------------KPEMDRAYRKNLNKLINL-----------------------
------------ADKLPNSLVLHHSS--------------------------GEGDSSGSGKST-N-GDD-E
APEFVNPNASK------------------------------------GGDDGQRYSRGEKKARRLLMKLDLK
PVENVYRVTMKKSKNILLCIDKPDVYKSP-TGTYIFFGKVYVEDLTNT-----ATTQAAERYREVEAIKDKG
ADNV---EAPDA-AGAAAVDD----------D--D--D-GS--DGDEAA-AKDLEERDIELVQMQASCSRKK
AIKALLQ-----NGQDVVNAIMDLTMG---
>novel|aNACtes|Drosophila_seguyi|VNJU01002159.1:37366-41714:-/1-273
---M-NKFN---------------------------------------------------------------
--------------K-NKAKKAAKV------------AANANAAA------AAL------------------
-----QK------------------------------------------------KIADEKC-GAGA-----
-----------------AV-------------------------DGGASPE---------------------
-------------------------------KPVVDAAYHKTLKKIIGL-----------------------
------------TDRLSNGLVIKPNSSKEQKSD-------------------EEGDSN--------------
-----SSDSSKFCR---------GQMGL------------------KSLDDNPKVSRGEKKARRLLMKLDLK
PINDVYRVTMKKSKNIILIIENPDVFMCP-TGTIIVFGKVLVEDQNNK-----AATQAAERYREVEAFKEKG
SDKA---AATAGTAETAAV-D----------DDVD--D-GD--GVDENA-AQYVDEKDIELVQLQAACSRKK
AIKALLQ-----NGHDVVNAIMDLTMG---
>novel|aNACtes|Drosophila_gunungcola|WTSR01005242.1:2473773-2478196:-/1-291
---M-GK-----------------------------------------------------------------
--------------K-QKLKKAAQL------------AAKLKGEI------KTL------------------
-----DE------------------------------------------------EVAAKEA-GSRX-----
-----------------ESS------------------------GGSPGCSA-KKE----------------
-------------------------------PIKMDSRYRKNLNKLMSL-----------------------
------------AQKLPVNLLAHMECPEEPQ------------------SSKAEFSGCDEGEST-D-SED-E
SPDLVGTQDFQDKL------EGLSNLGQ----------------LALRSADSNKQSRGEKKARRLLMKLDLK
PMENVYRVTMIKSKNILLYINQPEVYKVPHSQTIICFGQIRVEDLTNA-----AATQAAERYRIPTG----E
DCKK---ADATV-AN-DXX-D----------D--D--D-DG--EVDEEA-AKDLDEKDIELVQMQAACSRKK
AMKALLK-----QGNDVVNAIMALTVG---
>novel|aNACtes|Drosophila_suzukii|WWNF01000001.1:18033158-18037611:-/1-310
---M-GK-----------------------------------------------------------------
--------------K-QKLKKAAQM------------AANASAAA------AKL------------------
-----EKEIE-----------------------------------------LMGDVVAGKKK-TPRG-----
-----------------GK-------------------------DSTPSCSG-HKE----------------
---------------------------KPCGKDELDPGYRNKLKKLMDL-----------------------
------------AQQLPGKVMTLQKSKEEQQQG----------------VTVEDSS--GEGDST-D-TDD-E
IPELVDTDPKTPKL------GDLSSLGK----------------LTLRSSDGPKHSRGEKKARRILMKLDLK
PVEDVARVTMKKSKNILLYIEKPDVFKVPHSETFICFGEVRVEDISSSAAASQAAAKAAERFRVPSPAGGED
DKKD---GEAAA-GK-SLA-D---------ED--D--D-GE--EVDEA--GAKLDEKDIELVQMQAVCSRQK
AIKALLM-----NDNDVVNAIMALTVG---
>XP_017130292.1|aNACtes|Drosophila_elegans|NW_016083781.1:2473769-2478192:-/1-291
---M-GK-----------------------------------------------------------------
--------------K-QKLKKAAQM------------AAKLKGEI------KAL------------------
-----DE------------------------------------------------EVAAKEA-GSRG-----
-----------------ESS------------------------GASPGCSA-KKE----------------
-------------------------------PIKMDSKYRKNLNKLMSL-----------------------
------------AQKLPVNLLAHMECPEEPQ------------------SSKVESSGYDEEEST-D-SDD-E
TPDLVGTQDLQDKL------EGLSSLGQ----------------LALRSADSNKQSRGERKARRLLMKLDLK
PMENVYRVTMIKSKNILLYINQPEVYKVPHSQTIICFGQIRVEDLTSA-----AATQAAERYRIPIG----E
DSKK---ADATV-AN-DID-D----------D--D--D-DG--EVDEEA-AKDLDEKDIELVQMQAACSRNK
AMKALLK-----NGNDVVNAIMALTMG---
>XP_016969320.1|aNACtes|Drosophila_rhopaloa|NW_016050516.1:3779-9427:+/1-305
---M-GK-----------------------------------------------------------------
--------------K-QKMKMAAQM------------AIAASASA------AKK------------------
-----QEEIK-----------------------------------------AMDHVLAAKGA-GAKEAP---
-----------------AAG------------------------GGRPGCSA-RKE----------------
-------------------------------PNKMDPKYRKNLKKLMSL-----------------------
------------AQKLPANLLTPKKSQEAA-------------------ATAEDSN--GSGEST-D-SDDEE
APNLVELSLKD-KL------GELSSLGQ----------------LALRSTDSAKQSRGEKKARRILMKLDLK
PIENVVRVTMKKNKNILLCINKPEVYKVPHSETIICFGEIRVEDLTNA-AASQAVAKAAERYCKPTPGTGED
-AKN---KEAAT-AEAPAV-D----------D--G--D-EE--EVDVEA-AKALDEKDIELVQMQAVCTRNR
AIKALLK-----NDNDVVNAIMALTVG---
>novel|aNACtes|Drosophila_tani|VNJO01003307.1:9885-15548:+/1-287
---M-GK-----------------------------------------------------------------
--------------K-QKMKKANPV------------HTTLDEYA------ATL------------------
-----QK------------------------------------------------EIDAEKG-GAG------
-----------------ES-------------------------EEAPGGS---------------------
-------------------------------QPKPNLDYRKSLQKLKKL-----------------------
------------AKSLPSNVFAQQLVSKVQEAE-----------------QAEQASSTDGSETT-D-TDD-E
APELVNGESSSKF-------PDLSPLGH----------------ALPCSDEYPKHSRGEKKARRLLMKLDLK
PIDNVSRVTMKKSKNIMLYIDKPEVFKCA-PDTYIIFGKVCVEDLTNA-----AATQAAERYREVEAARVGG
A------AAANA-GGTAQIND----------D--D--D-GE--DVDEAA-AKDLDDKDIELVQMQASCSRGK
AIKALLQ-----NGHDVVNAIMDLTMG---
>novel|aNACtes|Drosophila_punjabiensis|VNJR01009671.1:337311-341677:-/1-277
---MKKK-----------------------------------------------------------------
--------------Q-QKMKKAAQL------------AANISAGA------AAL------------------
-----QE------------------------------------------------KISEGKE-ATGA-----
-----------------EA-------------------------RGAGGGS---------------------
-------------------------------KPELGPAYRKKLKKVINL-----------------------
------------VDKLPNSLVIPP---KVQKCD-------------------EEGGTT-------E-SDD-E
APDLVNPDSSKFDP---------GQMGL------------------TSLHDNPKWSRAEKKARRLLMKLDLK
PIKDVYRVTMKKSKNIMLIIETPDVYKSP-TGTFIIFGKVLVEDMTNT-----AATQAAERYRELEAFKDKG
ADKT---AATDA-AGAAAVDD----------D--D--D-GD--DMDEAA-SKDLDEKDIELVQMQASCSRKK
AVKALLQ-----NGHDVVNAIMDLTMG---
>novel|aNACtes|Drosophila_kanapiae|VNJM01000930.1:237007-241670:-/1-291
---M-NKKQ---------------------------------------------------------------
--------------K-QKLKKAAEM------------AA---AAA------ATL------------------
-----QK------------------------------------------------KIIAEKK-EGVT-----
-----------------ES-------------------------EGGAGGS---------------------
-------------------------------MPNKDPEFSKNLEKLISL-----------------------
------------AEKLPNSMISRSSKA-------------------------QMCDGHDSDESC-D-SDD-E
APDLVDAEGSPNFSDT----PDHGQVGG------------------GTSFSDARFSRGEKKARRLLLKLDLK
PILNVSRVTMKKSKNIMLFIENPEVYKCS-PDTYIIFGKVLVEDLHNA-----AATQAAERYREVEALKEKA
AAAA---ATTNG-NGNAVDDDD--DVDDDDDD--D--D-GE--DLDADA-AKDLDDRDIELVQMQATCSRKK
AIKALLQ-----NGHDVVNAIMDLTMG---
>XP_017063118.1|aNACtes|Drosophila_eugracilis|NW_016077548.1:184171-188588:-/1-298
---M-GR-----------------------------------------------------------------
--------------K-QKLKKDAKA------------AANASAAENAKTSLVSL------------------
-----KNDIK-----------------------------------------ALSDALAAKEK-TSEE-----
--------------------------------------------DPTPGCSQ-ERS----------------
-----------------------------QSKDAMDPGYRKKLKKLMDL-----------------------
------------AQKVPNVLTLPDKL-----------------------VTVEDCN--ENDQST-D-SDD-E
APDLVDPNL-----------EDFSSLGA------------------LRSSDCPRQSRGEKKARRILMKMDLK
PVENVVRVTMKKSKNFLLYIDNPEVFKVAHSETYICFGPVRVEDISTSAAASQAAAKAAERFRTSSNSGGAE
DGKG---GKTNA-EG-SPA-D----------D--D--E-AE--ELDKEV-TKDLDEKDIELVQMQAACSRNK
AIKALLM-----NDNDVVNAIMALTVG---
>novel|aNACtes|Drosophila_burlai|VNJT01013875.1:118230-122617:-/1-279
---M-NKFDKNKN-----------------------------------------------------------
--------------KNKKLKKAA----------------KVNAAA------AKL------------------
-----EK------------------------------------------------KFDDGKE-GVGT-----
-----------------VV-------------------------E---------------------------
-------------------------------GPEMDPAYCKTLKKIIDL-----------------------
------------ADQLPNSVILQPNSSKEQKSD-------------------EDGDSNGTSKDT-D-SDD-E
APTLVKTDSPKSCQ---------GQMGP------------------TSSSDIQRFSRAEKKARRLLMKLNLK
PVENVYRVTMKKSKDILLVIENPDVYMCP-TGTVIFFGKVLVEDLNNK-----AATQAAERYKEMEAFKEKG
EGSA---AAT---DGRAAV-D----------D--D--D-GD--DVDEAA-ANNLDEKDIELVQMQAACSRKK
AIKALLQ-----NGHDVVNAIMDLTMG---
>novel|aNACtes|Drosophila_jambulina|VNJX01004423.1:107606-111984:-/1-278
---M-NKRN---------------------------------------------------------------
--------------K-KKLKKAAQV------------AAKVNAAA------ATL------------------
-----QK------------------------------------------------KIDEEK-----------
------------------V-------------------------EEGASAT---------------------
-------------------------------KPELDPAYRKKLKKIINL-----------------------
------------VDKLPNSLVIQPNSSKEQNSD-------------------EEGDSNGSGKAT-D-SDD-E
DPDPVKPDSSKSCR---------PSDHG------------------QTSDDNPKFSRGEKKARRLLMKLDLK
PIGDVYRVTMKKTKNIVLIIENPDVFISP-TGTVIVFGKVLVEDLTNK-----AVTQAAERYREVEAFKEQG
SSKA---AAT---AGTAAA-D----------D--D--D-GD--DVDEAA-AKSLHEKDIELVQMQAACSRKK
AIKALLQ-----NGHDVVNAIMDLTMG---
>XP_033156861.1|aNACtes|Drosophila_mauritiana|NC_046667.1:1029415-1035258:+/1-333
---M-GK-----------------------------------------------------------------
--------------K-QKMKKAAQM------------AE-----K---------------------------
---------------------------------------------------LIDNVVATKEK-PAE------
-----------------EA-------------------------PPSPGCSG-KKGKPKGTKKPDVEKALQK
E---TSGSEDALDAKGNPPPGFSGAKGKPHVMGEMDPAHGNKIKKLLSL-----------------------
------------AKQLPPNVFSEPNSQKEGG------------------ASAEDSSEVDDDQST-D-SDD--
APDLVEADPKETQP------DEQGQIST----------------VAVQPREVSKQSRGERKARKVLMKLDLK
PIENVARVTMKKNKNILLYIDQPDVYRVAHSSTYIFFGEVCVEDISSTSVASQAAVKAAERFRGTSPSGRQG
-RED---GKAPG-EE-SPR-D--------DDE--D--D-GE--NAD----DMGLHEKDIELVQMQATCSRKK
AIQALLK-----NDNDVVNAIMALTVD---
>XP_001968238.1|aNACtes|Drosophila_erecta|NW_020825200.1:1166011-1171833:+/1-317
------------------------------------------------------------------------
------------------------------------------------------------------------
---------------------------------------------------MIANAVATKEK-SVE------
-----------------EA-------------------------TPAPCCSG-KKGKPKETH------GVQK
E---LAMLEDAVDAK-KSPPGFSGAKKKPQVMGQMDPAYRSKINKLLNL-----------------------
------------AQNLAPNLFNLQNPPKEER------------------ASAADSIVDADDRST-D-SDD--
APDLVEADRKAAKP------DDLGQLGSL-------------GTLTLRSGDGPRRSRGEKKARRILMKLDLK
PVENVTRVTIKKNKNIMLYMEHPDVFIVAHSQTYIFFGEIRVEDTSSSATASQAAANAAKRFRGPSPVGGQA
HNSD---VKAPG-GQ-SLL-DE-------EDE--D--D-GDDVNLD----DKDLDVKDIELVQMQAACSRKK
AVQALLK-----NDNDVVNAIMALTMG---
>XP_016954798.1|aNACtes|Drosophila_biarmipes|NW_016033729.1:840126-844579:-/1-310
---M-GK-----------------------------------------------------------------
--------------K-QKLRKAAQM------------AANASAAA------AKL------------------
-----QKEIE-----------------------------------------LMGEMVAGKEK-TQGGS----
-----------------GK-------------------------DPAPCCSG-HKG----------------
---------------------------KPYSKDEVDPGYRNKIKKLMDL-----------------------
------------AQQLPSNVLTLQKSQEEKQQ-----------------VTLEDSS--GEGDST-D-SED-E
APDLVDADPKIPKL------GDLSSLGT----------------LTLRSSDGPKHSRGEKKARRILMKLDLK
PVEDVARVTMKKNKNVLLYIDKPDVFKVPHSETFICFGKVRVEDISSSAAASQAAAKAAERFRVPSPAGGEK
DKKD---GVAAG-GE-SLA-D---------DD--E--D-GE--GLDEA--AANLDEKDIELVEMQAVCSRKK
AIRALLM-----NDNDVVNAIMALTVG---
>novel|aNACtes|Drosophila_truncata|VNJQ01001890.1:140042-145687:+/1-294
---M-TR-----------------------------------------------------------------
--------------K-QKIKKAAQA------------AAKVNA--------AKL------------------
-----QL------------------------------------------------KIAEGKEVGAGA-----
-----------------EV-------------------------QDGAIGT---------------------
-------------------------------KPKIDSAYRKKLKKLMNL-----------------------
------------AEKLPNSLVIQPNSSKVQNSD-------------------AEG---GSVKST-D-SED-E
VQNLVNADSSKFSHS-----THQGQKGP-------------------TSDDGPKYSRGEKKARRLLMKLDLK
RMDNVFRVTMKKTKNILLIIENPDVYTTP-TGAVIIFGKALVEDLNLT-----AATQAAERYRDVEVLNEKE
AVKK--EAATVA-AGAAAV-DGDDDRDEGDGD--G--D-GD--VVDEAA-AKTLDDKDIELVQMQATCSRKK
AIKALLK-----NERDVVNAIMSLTMG---
>novel|aNACtes|Drosophila_vulcana|VNJP01000530.1:108871-114603:+/1-343
---M-NKRN---------------------------------------------------------------
--------------K-KKMKKSAQVAGKVNGAAKANGAAKVNGAA------ATL------------------
-----PKIDEGRQEAGAVAGKVNGAV-ATLPKIDEGKKEAGAVAGKVNGAVATLPKIDEGKK-EAGA-----
-----------------VA-------------------------EVAASVK---------------------
-------------------------------NPEMDPTYRKNLKKLIDL-----------------------
------------AETLPNSLVLGSDSSKEQKSG-------------------EEGDSNGSVKAT-D-SDD-E
APDLVKADSSKVGL---------GQMAV------------------TPSDDNPKCSRGEKKARRLLMKLDLK
PVPDVYRVTMKKSKNIMLIIENPDVFICP-TGTIIVFGKVLVEDLTNK-----AATQAAERLREVEALKEKG
EDKE---EAI---AGTTAV-D----------D--D--D-GD--DVDETA-AKNLDEKDIELVQMQAACSRKK
AIKALLQ-----NGHDVVNAIMDLTMG---
>XP_002041652.1|aNACtes|Drosophila_sechellia|NC_045949.1:1051662-1057520:+/1-338
---M-GK-----------------------------------------------------------------
--------------K-QKMKKAAQM------------AAAAEKLK---------------------------
---------------------------------------------------LIDNVVATKEK-PAE------
-----------------EA-------------------------SPSPGCSG-KKGKPKETKKPDVAKALQK
E---TTGSEDALDAKSNPPPGFSGAKGKPHIMGEMDPAHRNKIKKLLSL-----------------------
------------AKQLQPNVFSEPNSQKEGG------------------ASTEDSSEVEDDQST-D-SDD--
APDLVEADPKEAQT------DEQGQIST----------------VAVQPREVSKQSRGERKARKILMKLDLK
PMENVARVTMKKSKNILLYIDKPDVYRVAHSSTYIFFGEVCVEDISSTSVASQAAVKAAERFRGTSPSGRQG
-REV---GKAPG-EE-SPL-D--------DDE--D--D-GE--NAD----DMGLYEKDIELVQMQATCSRKK
AIQALLK-----NDNDVVNAIMALTVD---
>novel|aNACtes|Drosophila_bunnanda|VNKE01006001.1:1053179-1057566:-/1-283
---M-KK-----------------------------------------------------------------
--------------K-QKSKKAAKM------------AGNVSNGA------K--------------------
-----QK------------------------------------------------KIAEENE-GAGA-----
-----------------VA-------------------------EGGASGS---------------------
-------------------------------NPEMTPAYRKNLKKLIKL-----------------------
------------ADKLPNSLVLKPN-SEVQNSD-------------------GERNSSGSDKVT-D-SDG-E
APDLAKPNSSKASQL-----S--DKMGL------------------NSSGDSPRYSRGEKKARRLLMKLDLK
PIEGVLRVTMKKTKNIILIIEDPDVFMTP-TNTVIVFGKVLVEDLANK-----ATTEAAELYREVEASKKKG
ARKA---AATVA-AAPAAV-D----------D--D--D-GD--GVDEAA-AKQLDEKDIELVQMQAACSRKK
AVKALLQ-----NGQDVVNAIMDLTMG---
>NP_608561.2|aNACtes|Drosophila_melanogaster|NT_033779.5:1037379-1043285:+/1-347
---M-GK-----------------------------------------------------------------
--------------K-QKMKKAAQM------------ATAAEKLK------TAA------------------
-----EKSKT-----------------------------------------AADNVVA-KEK-PAE------
-----------------EA-------------------------SPSPSGSG-KKGKPKATQKPNVAKALQK
E---ISSSEDALDVKNKPPAGFSGAKGKPHIMGQMDPAYRNKIKKLMSL-----------------------
------------AKQLPPNVFSLPNSQKEEG------------------ASAAKSCVVEDDQST-D-SDD--
APDLVEADPKETQP------DEQGQLGT----------------VAVRTREVSKQSRGERKARRILMKLDLK
PMENVARVTMKKGKNILLYIDQPDVYRVAHSSTYIFFGEICVEDTSTTSVASQAAVKAAERFRGTSPAGRQG
-NED---GKAPG-EE-SPH-D--------DDD--DEND-GE--DAD----AMGLHAKDIELVQMQAACSRKK
AIQALLK-----NDNDVVNAIMALTVG---
>novel|aNACtes|Drosophila_birchii|VNKA01002580.1:8025-13580:+/1-282
---M-TK-----------------------------------------------------------------
--------------K-QKVKKPAQA------------AANGN--V------ATM------------------
-----LK------------------------------------------------KIAEEKE-GAGV-----
-----------------EA-------------------------QEATSEN---------------------
-------------------------------KPKMDPTYRKKLKKLMNL-----------------------
------------ADKLPNSLVIQPSSSKVQNSD-------------------SEGDSSGSAKAT-D-SDD-E
VPNQVNADSSKSDH---------GQMGL------------------TSSDDSPRYSRGEKKARRLLMKLDLK
RVEGVFRVTMKKSKNILLIIEKPDVYMTP-TGAVIVFGRALVEDLNNT-----AATQAAERYRDVETSKTSG
TDKP---AATVA-AGTAVV-D----------D--D--D-GD--EVDEAA-AKALDEKDIELVQMQATCSRNK
AIKALLQ-----NEHDVVNAIMALTMG---
>novel|aNACtes|Drosophila_orena|VCKV01000008.1:11249408-11253957:-/1-343
---M-GK-----------------------------------------------------------------
--------------K-QKMKKAAQV------------EA----AA------SKL------------------
-----QKE-------------------------------------------MVDNAVATKEK-SAE------
-----------------EA-------------------------TPTPRCNG-KKGKPKKTQQKNVAKGVQK
E---LSVLEGAVDAKNKPPPDLSGAVGKPHIMGPIDPAYRSKIKKLMNL-----------------------
------------AQNLPPNLFNQQNPPKEES------------------ASAAETSVYDDDRST-D-TDE--
APDLVEADRKAAQP------DDLGQPGT----------------LTLRSKDAPRHSRGERKARRILMKLDLQ
PVENVSRVTMKKNKKLMLYIDKPDVFRVAHSQTYIFFGEVYVEDTSTTATSSQAAADAAKQFDGLLPIEGQD
NKAD---VNAPG-FG-SLP-DE-------EDE--D--D-GD-LYGD----DQGLDVKDIELVQMQAACSRKK
AIQALLK-----NDNDVVNAIMALTVG---
>XP_002087494.1|aNACtes|Drosophila_yakuba|NT_167062.1:1013081-1018951:+/1-338
---M-GK-----------------------------------------------------------------
--------------K-QKMKKAAQV------------AAQMATAA------AKL------------------
-----EK------------------------------------------------EVATKEK-PTE------
-----------------DA-------------------------TPAPCCSG-KKKQPKETQRKDAAKGVQE
E---LAKLEDAVDAQKKAPPGFSGAKGKPHIMGHMDPAYRNKIKKLMSL-----------------------
------------AQQLPPNVFDLQSPQKEKR------------------TTAENSSADEDDRST-D-SDD--
APDLVEADPKAAEP------EDLGQLGS----------------LAVRPGDGPKHTRGEKKARRILMKLDLK
PVENVVRVTMKKSKNMLLYINQPDVFRVAHSQTYIFFGEIGVEDISSS-----AAAKAAERFRGPSPTGGQD
DKAD---VKAPG-GP-SVA-DE-------DDE--D--D-GDDVDVD----DQGLDVKDIELVQMQAACSRKK
AIQALLK-----NDNDVVNAIMALTVG---
>XP_017061044.1|aNACtes|Drosophila_ficusphila|NW_016073477.1:240903-247016:+/1-539
MQEM-AKANQNGSKISKEFAAEMEKEVAIEILAKDDVAEGGSTGGGSSAAEGISAGEGSSAGEGSSAGEEGS
AGEGGKDCQKGEMKK-QKFPKGDKVAKD----EADNVSSTGGEEAP----SASTDKESKSKAIIDIEDHYRE
ETTKNQKFSKE--------GKIKQEVAASIFAKDQGEE------------I----GSAEEEKALSGANAEEP
ASKSIIDDLNIRKFSSKEDSK--------------------GVEEAQPVSSS-QKGSDSKPK------VVGK
RFKFVSKEEAAV-----------GEVAPPGLKIEGEDRQRGAMKKKQKLPKAGNVTKEFETHMKKEVTAYMN
AKNEAAKEGSSGGEKAPSGLSAKESGSKLKIDDKDRKNSKKLIRILPAKKTQDEQSTAESTSDD-E-SSD-E
SPDLKGKR------------DDLNSLEN------------------FRACENHKHCRGEKKARRVLMKLDLR
RVEDVARLTIKRSKNLMLYIDNPEVYQVQHTKTMICFGQLRMEEVNSLA---TKAAEATTRFRVPPTGAGKG
NKDK---VEEAG-AVSSLA-D----------E--D--D-NG--EVDEAA-AKKVKERDIDLVQMQAGCSRDK
AIKALLK-----TDNDVVNAIMELTIA---
