# Supplementary material for: Extended disordered regions of ribosome-associated NAC proteins paralogs belong only to the germline in Drosophila melanogaster
Source: Sci Rep. 2022 Jul 1;12:11191. doi: 10.1038/s41598-022-15233-3 (PMC9249742; doi:10.1038/s41598-022-15233-3)
Supplement: Supplementary file 1 — Supplementary Information 1. [file 41598_2022_15233_MOESM1_ESM.zip › SupData_gNACbetta.alignment.mfasta.txt]

>NP_727777.1|bNACtes2|Drosophila_melanogaster|NC_004354.4:14314819-14320698:-/1-197
--------------------------------MDF----KTLKKMEEAVRIGGNGSMRRKHKKIPSLNADDE
KRVRAALAMLPLKNLGEIQEMTIKFSDSSEVVVIMPRIQK--TNPSYFFVMSGHFVRKSL-TA-GP------
------------SKAPK-------------------AP-------K--------------P-HKP-------
-------------------KSFSDKKA-E---------------------------SGESI---KMVA----
----KKPK----------------------------------------------------------------
------------NK--EEAA---------MAGG-----D-S-EPKLSN------------------------
-----------------------------GKSI--------------LIS-SEDG------SDPDNEKVPSD
---ESDVDR------------------------------------TVVCAKDSLR--SF-------------
------------------------------------------------------------------------
------------------------------------------------------------------------
--------------------GDDSD----------------------------------------------G
K-----------------------------------------------------------------------
------------------------------------------------------------------------
--------------------------------------------------
>NP_727779.1|bNACtes3|Drosophila_melanogaster|NC_004354.4:14378977-14386140:+/1-262
--------------------------------MDF----KKLKKMEEAVRIGGKGSMRRKHKRNPS-PAVVE
KRVQAELAMLPLRNIGEIQEVTIEFTNSREVVLTMPKVQG--TPPNSFFVVSGDLVRKSS-TA-GP------
------------SKVAKAA-NAPK------------AP-------MPPK-----------P-PKP-------
-------------------EAFSDKKP-E---------------------------SGESI---K-VA----
----KKPKKPRNRV-----R----------------PR--------NKKVQ-----MM------LSK-----
------------NK--EEAA---------MAGG-----D-S-EPKLSN------------------------
-----------------------------GKSI--------------LIS-SEDG------SDPNNEKVPSD
---ESDVDR------------------------------------TVVCAKDSLG--SF-------------
------------------------------------------------------------------------
------------------------------------------------------------------------
--------------------GDDSD----------------------------------------------G
KEDD------------------------DSKE---SIY-LS---------SYSD---YYD----SADEQL--
-NPK--TYRAQV-------------------------------------------SEDE-------------
-----------------------D--------------------------
>NP_727778.1|bNACtes6|Drosophila_melanogaster|NC_004354.4:14316191-14322265:-/1-262
--------------------------------MDF----KKLKKMEEAVRIGGKGSMRRKHKRNPS-PAVVE
KRVQAELAMLPLRNIGEIQEVTIEFTNSREVVLTMPKVQG--TPPNSFFVVSGDLVRKSS-TA-GP------
------------SKVAKAA-NAPK------------AP-------MPPK-----------P-PKP-------
-------------------EAFSDKKP-E---------------------------SGESI---K-VA----
----KKPKKPRNRV-----R----------------PR--------NKKVQ-----MM------LSK-----
------------NK--EEAA---------MAGG-----D-S-EPKLSN------------------------
-----------------------------GKSI--------------LIS-SEDG------SDPNNGKVPSD
---ESDVDR------------------------------------TVVCAKDSLR--SF-------------
------------------------------------------------------------------------
------------------------------------------------------------------------
--------------------GDYSD----------------------------------------------G
KEDD------------------------DSKE---SIY-LS---------SYSD---YYD----SADEQL--
-NPK--TYRAQV-------------------------------------------SEDE-------------
-----------------------D--------------------------
>NP_572938.2|bNACtes1|Drosophila_melanogaster|NC_004354.4:14171685-14176189:-/1-261
--------------------------------MDF----KKLKKMEEVVRIGGKGSMRRKHKRFPS-SAAAE
KRVQATLAMLPLKNIDEIEEVTIEFTNSSKVVLTMPRVQS--TAGNSFFVVSGDFVRKSS-TA-GP------
------------SKVAKAA-NAPK------------AP-------MPPK-----------P-PKP-------
-------------------EAFSDKKP-E---------------------------SEESI---K-VA----
----KKPKKPRNRV-----R----------------PR--------NKKVQ-----MM------LSK-----
------------NK--EDAA---------MAGW-----D-S-EPKLSN------------------------
-----------------------------GKPI--------------LIS-SEDG------SDPDNEKVPSD
---ESDVDR------------------------------------TIVCDKDSLG--SF-------------
------------------------------------------------------------------------
------------------------------------------------------------------------
--------------------GDDSD----------------------------------------------G
KEDV------------------------DTTE---SIY-LS---------SYSN---YY-----YLTEQL--
-YPN--TYRVQV-------------------------------------------SEDE-------------
-----------------------D--------------------------
>NP_572960.1|bNACtes4|Drosophila_melanogaster|NC_004354.4:14380531-14387673:+/1-255
--------------------------------------------MEEVVRIGGKGSMRRKHKRIPSVAAVDE
KRVQATLAKIPLKNISGIHELTIEFTDSSEVVVVMPKVQG--ISANGLLVVNGDFVRKSS-TA-GP------
------------SKMAKAA-KAPKAPKAPKAPKTPMAPMA-PMAPMAPM-----------T-PKP-------
-------------------EAFSVKKP-E---------------------------SEETI---KVVA----
----KKPKKLRNRV-----R----------------PR--------NKKVQ-----MM------LSK-----
------------NN--EEAA---------MAGG-----D-S-EPKLSN------------------------
-----------------------------GKSI--------------LIS-SEDG------SDPDNEKVPSD
---ESDVDR------------------------------------TVVCDKDSLG--SF-------------
------------------------------------------------------------------------
------------------------------------------------------------------------
--------------------GDDSD----------------------------------------------G
KEDD------------------------DSKE---SIY-LS---------FYSD---GYD----S-------
------------------------------------------------------------------------
--------------------------------------------------
>XP_002106927.1|bNACtes6|Drosophila_simulans|NC_029795.1:13476510-13483489:+/1-257
--------------------------------MDF----NKLKKMEDVVRIGGKGSMRRKHKNIPSSSAADE
KRVQATLGKLPLKNISGIQEMTIKFTDSSEVVVIMPRVQC--TAAHGMLVVSGDFVRKSP-TA-CP------
------------SKVAK-------------------AP-------KEPM-----------P-SNP-------
-------------------EPFSDKKP-E---------------------------SEESI---KLVA----
----KKRKKPRNRV-----R----------------PR--------NKKVQ-----VM------LSK-----
------------NN--EEAA---------MAGG-----D-S-EPKLSN------------------------
-----------------------------GKSI--------------LIS-SEDG------SDPDNNNVPSD
---ESDVVQ------------------------------------TIACDKDSLE--S--------------
------------------------------------------------------------------------
------------------------------------------------------------------------
--------------------GDDSD----------------------------------------------G
KETD------------------------DSME---SNY-LS---------FYSD---DYD----SQGEQH--
-NPK--SYRTQV-------------------------------------------SEVE-------------
-----------------------D--------------------------
>XP_002042797.1|bNACtes6|Drosophila_sechellia|NC_045954.1:14193443-14199022:+/1-263
--------------------------------MDF----NKLKKMEDAVRIGGKGSMRRKHKNIPSSSAADE
KHVQATLSKLPLKNINGIQEMTIKFTDSSEVVVIMPRVQC--TAANGMLVVSGDFVRKSP-TA-CP------
------------SKVAK-------------------APKA-PKPSKAPM-----------P-SNP-------
-------------------EPFSDKKP-E---------------------------SEESI---KLVA----
----KKSKKPRNRV-----R----------------PR--------NKKVQ-----VM------LSK-----
------------NN--EEAA---------MAGG-----D-S-EPKLSN------------------------
-----------------------------GKSI--------------LIS-SEDG------SDPDNNNVPSD
---ESDVVQ------------------------------------TIACDKDSLE--S--------------
------------------------------------------------------------------------
------------------------------------------------------------------------
--------------------GDDSD----------------------------------------------D
EETD------------------------DSME---SNY-LS---------FYSD---DYD----SQGEQH--
-NPK--TYRAQV-------------------------------------------SEVE-------------
-----------------------D--------------------------
>XP_033169587.1|bNACtes6|Drosophila_mauritiana|NC_046672.1:14176583-14183462:+/1-263
--------------------------------MDF----NKLKKMEDVVRIGGKGSMRRKHKNIPSSSAADE
KRVQATLGKLPLKDLSGIQEMTIKFTDSSEVVVIMPRVQC--TAANGILVVSGDFVRKSP-TA-CP------
------------SKVAK-------------------APKA-PMPSKAPM-----------P-SNP-------
-------------------EPFSDKKP-E---------------------------SEESI---KLVA----
----KKRKKPRNRV-----R----------------PR--------NKKVQ-----VM------LSR-----
------------NN--EEAA---------MAGG-----D-S-EPKLIN------------------------
-----------------------------GKSI--------------SIS-SEDG------SDPDNDNVPSH
---ESDVDQ------------------------------------TIACDKGALE--S--------------
------------------------------------------------------------------------
------------------------------------------------------------------------
--------------------GDDSD----------------------------------------------G
KETD------------------------DSME---SNY-LS---------FYSD---DYD----SQGEQH--
-NPK--TCRAQV-------------------------------------------SDVE-------------
-----------------------D--------------------------
>XP_033171650.1|bNACtes6|Drosophila_mauritiana|NC_046672.1:14106225-14123767:-/1-208
--------------------------------MDF----NKLKKIEEAFRIGGKG----------S-AAATE
RRVQAELAMLPLNELTDIHEVAFEFTDSSEVVFTMPKVRGINHNHNAFFVVSGDIVRKSS-TA-GA------
------------SKVAK-------------------AP-------K--------------P-PNP-------
------------------------PKP-E---------------------------SEESI---KVVA----
----KKPKKPRNRV-----R----------------PR--------NKKVQ-----MM------LFK-----
------------ND--EEAA---------MAGG-----D-S-EPKLSN------------------------
-----------------------------GKSN--------------SIS-SEDG------SDPDNENVPSD
---ESDVDQ------------------------------------TIVCDKDSLE--S--------------
------------------------------------------------------------------------
------------------------------------------------------------------------
--------------------GDDSD----------------------------------------------G
KEDD------------------------DSEE----------------------------------------
------------------------------------------------------------------------
--------------------------------------------------
>XP_033171607.1|bNACtes6|Drosophila_mauritiana|NC_046672.1:14097843-14115379:-/1-206
--------------------------------MDF----NKLKKIEEAFRIGGKG----------S-AAATE
RRVQAELAMLPLNELTDIHEVAFEFTDSSEVVFTMPKVRGINHNHNAFFVVSGDIVRKSS-TA-GA------
------------SKVAK-------------------AP-------K--------------P-PNP-------
------------------------PKP-E---------------------------SEDSI---KVVA----
----KKPKKPRNRV-----R----------------PR--------NKKVQ-----MM------LIK-----
------------ND--EEAA---------MAGG-----D-S-EPKLSN------------------------
-----------------------------GKSN--------------SIS-SEDG------SDTDNDNVPSD
---ESDV--------------------------------------TIVCDKDSLE--S--------------
------------------------------------------------------------------------
------------------------------------------------------------------------
--------------------GDDSD----------------------------------------------G
KEDD------------------------DSEE----------------------------------------
------------------------------------------------------------------------
--------------------------------------------------
>XP_002042793.2|bNACtes6|Drosophila_sechellia|NC_045954.1:14125800-14131610:-/1-213
--------------------------------MDF----NKMKKIEEAVRIGGKGSVRRKHKRLPS-AAATE
RRVQAELALLPLNELTDIHEVAIEFTDSSEVVFTMPKVRG--SNHNSFFVVSGDIVRKSS-TA-GA------
------------SKVAK-------------------AP-------K------------------P-------
------------------------PKP-E---------------------------SEESI---KVVA----
----KKPKKPRNRV-----R----------------PR--------NKKVQ-----IM------LFK-----
------------ND--EEAA---------MAGG-----D-S-EPKLSN------------------------
-----------------------------GKSI--------------LIS-SEDG------SDPDNDYVPSD
---ESDVDQ------------------------------------TIVCDTDSLE--S--------------
------------------------------------------------------------------------
------------------------------------------------------------------------
--------------------GDDSD----------------------------------------------D
EEDD------------------------DSEE----------------------------------------
------------------------------------------------------------------------
--------------------------------------------------
>XP_002106927.1|bNACtes6|Drosophila_simulans|NC_029795.1:13475074-13482038:+/1-252
--------------------------------MDF----NKMKKMEQAVRIGGKGSVRRKHKRLPS-AAATE
RRVQAELAMLPLNELHDIHEVAIEFTDSSEVVFTMPKVRG--SNQNSFFVVSGDIVRKSS-TA-GA------
------------SKVAK-------------------AP-------K--------------P-ANP-------
------------------------PKP-E---------------------------SEESI---KVVA----
----KKPKKPRNRV-----R----------------PR--------NKKVQ-----MM------LFK-----
------------ND--EEVA---------MAGG-----D-S-EPKLSN------------------------
-----------------------------GKSI--------------LIS-SEDA------SDPDNDNVPSD
---ESDVDQTIVCDKDSLESGDDSSEDGGDPDNDNVPSDESDVDKTIVCDKDSLE--S--------------
------------------------------------------------------------------------
------------------------------------------------------------------------
--------------------GDDSD----------------------------------------------G
KEDD------------------------DSKE----------------------------------------
------------------------------------------------------------------------
--------------------------------------------------
>XP_033169588.1|bNACtes6|Drosophila_mauritiana|NC_046672.1:14175283-14182000:+/1-209
--------------------------------MDF----NKLKKIEEAFRIGGKGSV-------PS-AAATE
RRVQAELSKLPLNELTSIHEVAIEFTDSSEVVFTMPKVRGINHNHNAFFVVSGDIVRKSS-TA-GA------
------------SKVAK-------------------AP-------K--------------P-PNP-------
------------------------PKP-E---------------------------SEDSI---KVVA----
----KKPKKPRNRV-----R----------------PR--------NKKVQ-----MM------LIK-----
------------ND--EEAA---------MAGG-----D-S-EPKLSN------------------------
-----------------------------GKSN--------------SIS-SEDG------SDTDNDNVPSD
---ESDV--------------------------------------TIVCDKDSLE--S--------------
------------------------------------------------------------------------
------------------------------------------------------------------------
--------------------GDDSD----------------------------------------------G
KEDD------------------------DSEE----------------------------------------
------------------------------------------------------------------------
--------------------------------------------------
>XP_033170176.1|bNACtes6|Drosophila_mauritiana|NC_046672.1:14102573-14120139:-/1-216
--------------------------------MDF----NKLKKIDEAVRIGGKGSVRRKHKRLPS-AAATE
RRVQAELAMLPLNELTGIHEVAIEFTDSSEAVFTMPKVRG--SNHNSFFVVSGDIVRKSS-TA-GA------
------------SKVAK-------------------PP-------K--------------P-PNP-------
------------------------PKP-E---------------------------SEDSI---KVVA----
----KKPKKPRNRV-----R----------------PR--------NKKVQ-----MM------LFK-----
------------NV--EEAA---------MAGG-----D-S-EPKLSN------------------------
-----------------------------GKSI--------------SIS-SEDG------SDPDNDNVPSD
---ESDVDQ------------------------------------TIVCDKDSLE--S--------------
------------------------------------------------------------------------
------------------------------------------------------------------------
--------------------GDDSD----------------------------------------------G
KEDD------------------------DSEE----------------------------------------
------------------------------------------------------------------------
--------------------------------------------------
>XP_033170176.1|bNACtes6|Drosophila_mauritiana|NC_046672.1:14110986-14128552:-/1-216
--------------------------------MDF----NKLKKIDEAVRIGGKGSVRRKHKRLPS-AAATE
RRVQAELAMLPLNELTGIHEVAIEFTDSSEAVFTMPKVRG--SNHNSFFVVSGDIVRKSS-TA-GA------
------------SKVAK-------------------PP-------K--------------P-PNP-------
------------------------PKP-E---------------------------SEDSI---KVVA----
----KKPKKPRNRV-----R----------------PR--------NKKVQ-----MM------LFK-----
------------NV--EEAA---------MAGG-----D-S-EPKLSN------------------------
-----------------------------GKSI--------------SIS-SEDG------SDPDNDNVPSD
---ESDVDQ------------------------------------TIVCDKDSLE--S--------------
------------------------------------------------------------------------
------------------------------------------------------------------------
--------------------GDDSD----------------------------------------------G
KEDD------------------------DSEE----------------------------------------
------------------------------------------------------------------------
--------------------------------------------------
>XP_032581161.1|bNACtes6|Drosophila_sechellia|NC_045954.1:14119698-14125526:-/1-216
--------------------------------MDF----NKMKKIEEAVRIGGKGSVRRKHKRLPW-AAATE
RRVQAELALLPLNELTDIHEVAIEFTDSSEVVFTMPKVRG--SNHNSFFVVSGDIVRKSS-TA-GA------
------------SKVAK-------------------AP-------K--------------P-PNP-------
------------------------PKP-K---------------------------SEESI---KVVA----
----KKPKKPRNRV-----R----------------PR--------NKKVQ-----IM------LFK-----
------------ND--EEAA---------MAGG-----D-S-EPKLSN------------------------
-----------------------------GKSI--------------LIS-SEDG------SDPDNDYVPSD
---ESDVDQ------------------------------------TIVCDTDSLE--S--------------
------------------------------------------------------------------------
------------------------------------------------------------------------
--------------------GDDSD----------------------------------------------D
EEDD------------------------DSEE----------------------------------------
------------------------------------------------------------------------
--------------------------------------------------
>XP_002106927.1|bNACtes1|Drosophila_simulans|NC_029795.1:1341076813411385-1341558013415846:-/1-252
--------------------------------MDF----NKMKKIEQAVRIGGKGSVRRKHKRLPS-AAATE
RRVQAELAMLPLNELTNPACYRLMGLDIQSGSVNQSRYVH--RTTVLECMVSGDIVRKSS-TA-GA------
------------SKVAK-------------------AP-------K--------------P-PKP-------
------------------------PKP-E---------------------------SEESI---KLVA----
----KKPKKPRNRV-----R----------------PR--------NKKVQ-----MM------LFK-----
------------ND--KEMA---------MAGG-----D-S-EPKLIN------------------------
-----------------------------GKSN--------------LIS-SEDA------SDPDNDNVPSD
---ESDVDKTIVCDKDSLESGDDSSEDGSDPDNDNVPSDESDVDKTIVCDKDSLE--S--------------
------------------------------------------------------------------------
------------------------------------------------------------------------
--------------------GDDSD----------------------------------------------G
KEDD------------------------DSEE----------------------------------------
------------------------------------------------------------------------
--------------------------------------------------
>XP_002100568.1|bNACtes4|Drosophila_yakuba|NC_011091.1:8516207-8521696:+/1-248
--------------------------------MDA----NKLKKMEEVVRIGGRGTVRRKHKNIPSSAAVEE
KRLQTTLGKLPLSQVNGIQEVTIEFTDSSEMVVSMPRVQG--TTSSNLFVITGDFVRKSS-SAGGP------
------------SKVAKA--------------------------------------------SKP-------
-------------------VAGSVCKS-E---------------------------SQEGI---KVVA----
----KKPKKPRNRL-----R----------------SR--------NKKAQ-----ML------LAA-----
------------KK--EEASE--LKN-DPMAGG-----D-S-EPKQSV------------------------
----------------------------AAESI--------------QSS-SEDG------DDPNDGKESSD
---GSDVAE------------------------------------TIVGDADSLG--SF-------------
------------------------------------------------------------------------
------------------------------------------------------------------------
--------------------D---------------------------------------------------
-------------------------------E---WDN-LS---------FYDD---DYD----SQAEQP--
-DPE--TTDAQV-------------------------------------------SEDE-------------
-----------------------D--------------------------
>novel|bNACtes6|Drosophila_orena|VCKV01000297.1:1084268-1088784:-/1-258
--------------------------------MDA----DKLKKMEESVRIGGKGSMRRKHKNVPSSAAADE
KRLQTALGKLPLKELYGIQEVSIEFDDSSEMVVAAPCVQG--TTSSNLFVVSGDFVRKSS-P----------
-------------NVAKA--------------------------------------------SKP-------
-------------------KAGSANKP-E---------------------------SQEAD---HVVA--EE
AKKTKKPKKPRNRL-----R----------------VR--------NKRYQ-----VL------LAE-----
------------KN--KESSE--LK--DPMAGG-----D-S-EPKLSV------------------------
-----------------------------AESI--------------QNS-SEDA------DDSNNGMLASG
---GSDVDK------------------------------------TLDDYEDSAE--DL-------------
------------------------------------------------------------------------
------------------------------------------------------------------------
--------------------DDDSD----------------------------------------------T
EDGG------------------------DDKE---WNN-LY---------SYSD---DYD----SQ-EEK--
-TPT--TSPTRV-------------------------------------------SEDE-------------
-----------------------D--------------------------
>novel|bNACtes6|Drosophila_orena|VCKV01000297.1:1088979-1093495:-/1-258
--------------------------------MDA----DKLKKMEESVRIGGKGSMRRKHKNVPSSAAADE
KRLQTALGKLPLKELYGIQEVSIEFDDSSEMVVAAPCVQG--TTSSNLFVVSGDFVRKSS-P----------
-------------NVAKA--------------------------------------------SKP-------
-------------------KAGSANKP-E---------------------------SQEAD---HVVA--EE
AKKPKKPKKPRNRL-----R----------------VR--------NKRYQ-----VL------LAE-----
------------KN--KESSE--LK--DPMAGG-----D-S-EPKLSV------------------------
-----------------------------AESI--------------QNS-SEDA------DDSNNGMLASG
---GSDVDK------------------------------------TLDDYEDSAE--DL-------------
------------------------------------------------------------------------
------------------------------------------------------------------------
--------------------DDDSD----------------------------------------------T
EDGG------------------------DDKE---WNN-LY---------SYSD---DYD----SQ-EEK--
-TPT--TSPTRV-------------------------------------------SEDE-------------
-----------------------D--------------------------
>novel|bNACtes6|Drosophila_orena|VCKV01000299.1:711861-717440:+/1-263
--------------------------------MDA----NKLKKMEESVRIGGKGSVRRKHKNVPSSAAANK
KRMQTTLDKLPLIEVCGIKDVTIEFTDSSEMVVAMPRVQG--ATSSNLLVITGDFVRKWS-PA-GP------
------------SNVAKA--------------------------------------------SKP-------
-------------------AAGSANQP-E---------------------------SQESD---NVVA--NA
AKQPKKPKKPRNRL-----R----------------VR--------NKGFQ-----MM------LAE-----
------------KN--KESSE--LK--DHMAGG-----D-S-DPKLSV------------------------
-----------------------------AKSI--------------QNS-SEDA------EDSNNGKVASG
---GSDVDK------------------------------------TIDGDEDSSD--SF-------------
------------------------------------------------------------------------
------------------------------------------------------------------------
--------------------DDDFD----------------------------------------------S
KDGG------------------------DGKE---WHN-LS---------SYSD---DYD----SQAEQP--
-NSK--TSRAQV-------------------------------------------SDDE-------------
-----------------------D--------------------------
>XP_001978175.1|bNACtes6|Drosophila_erecta|NW_020825209.1:10215963-10220488:-/1-262
--------------------------------MDA----NKLKKVEEAVRIGGRGSVRRKHKNVPSSAAVDE
KRLQTTLAKLPLTQVNGIQEVAIEFTDSSELVIAVPKVQG--TTSSNLFVITGELVRKSS-PA-GP------
------------LKVAKA--------------------------------------------SNL-------
-------------------EADSADKP-E---------------------------SQESD---NVVA--QK
A---KKPKKPRIRF-----R----------------LR--------NKKFQ-----MM------LAE-----
------------EN--KASSE--LKDQDPMAGG-----D-S-EPKLSV------------------------
-----------------------------AESI--------------QNS-SEDA------DDSNNDEVALG
---ASDVYK------------------------------------IIVGDEDSLG--SL-------------
------------------------------------------------------------------------
------------------------------------------------------------------------
--------------------DDDSD----------------------------------------------S
KNES------------------------DDKE---WNN-LS---------FYSD---GYD----SQAEQP--
-NPR--TSRDRV-------------------------------------------FEDE-------------
-----------------------D--------------------------
>XP_016951662.1|bNACtes1|Drosophila_biarmipes|NW_016033668.1:14150-19792:+/1-313
--------------------------------MDP----SKLKKMEDVVRIGGKGSVRRKHKHVQSSPALGE
KRLQATLAKLPLQEVPGIQEITLEMNDSSEILLMSPKVQG--SVASNVFVLSGDLAHSNP-PVSKP------
------------PASAQH------------------------------------------------------
-------------------LARSSQKP-P----------------------------AQVA---NQVA----
----KKPKKPRNRI-----R----------------CR--------NKRAQ-----NM------LAQA---E
EAG-KNE--AEKAK----------QEQDPQAGG-----D-S-PANDADDEVI-EEVVEVIEVIEEVVEVIEE
-------------------------VDEDEEYFS-------------EVG-SNLS------TDSDKTKVPSD
---GSDMDQ------------------------------------TIVGDDDSLG--SWDA-----------
------------------------------------------------------------------------
------------------------------------------------------------------------
-----------------PTSGHTSD----------------------------------------------P
NQAD------------------------NEFEDW-ADD-------------LSD-----DD---YPAEVP--
-RPG--TPRGPF-------------------------------------------SDDEFDSHTPMNLYT--
-----------------ESSDEEDTIQV----------------------
>XP_017055543.1|bNACtes4|Drosophila_ficusphila|NW_016073395.1:716148-720985:-/1-366
--------------------------------MDL----KKLKNIENSVRIGGKGSVRRKFKYIQKSAAAVE
KRLAAAIGNLSLYQYPGIHEISFQMSDSSEINVIGPKAEG--SVASNVFLFTSQMFPSPP------------
--------------------QIAKK---------------------PPK-------------HKP-------
-------------------------------------------------------LTKRNN---PKSAPT--
----KKCKKPRRGDFEVQMRRYSNGSSNSSSSDETPYRQGVTKSGSDKPISDSDVSDMEMNLGPLTEA---E
IAKLKNSLTPEDSPDDEEVS---------EAGA-TAAVD-S-------------------------------
--------E--------------FYLSSSSSDVEIVNQEIET----IAIS-SDD-------EEAKRSDVLDE
LESDSEFRN------------------------------------NLVKT-DSED--TSDYPDSGD---ERL
M-----------------------------CY----------------------------------------
-------------------------FAASSLVEVEVE---------------------AF------------
--------------------LEDAD-----------------------EATNY--QDGG-----------DP
EESS------------------------NSEDMT-AEA-------EL--NAILDGI-ESDNELFDPRERT--
-------------------------------------------------------YTDDGHDES--------
--------------G--EHSNAEDN-------------------------
>novel|bNACtes6|Drosophila_suzukii|WWNF01000004.1:11659230-11664857:+/1-302
--------------------------------MDL----SKLKKMEDVVRIGGKGSVRRKHKHVQSSPAVEE
KRLQATLAKLSLNQVPGIQQITLEMNDSSEILLMSPKVQG--SVASNVLVLSGDLVRSNP-SSSKS------
------------QPAATI------------------------------------------------------
-------------------QSQASQEQ-P---------------------SQ---VTSQVT---NQVT----
----KKPKKPRIRI-----R----------------CR--------NKKAR-----NM------LAQA---E
EAN-KKE--AEVVK-----------EQDPQAGG-----D-S-PAKDVH-----------------PLEQIAE
-------------------------EDEEEEEFF-------------EVG-SNLS------ADSDNTKVPSD
---EGWSDQ------------------------------------TVVGDDDSLG--SWDT-----------
------------------------------------------------------------------------
------------------------------------------------------------------------
-----------------APSGHDSD----------------------------------------------P
NHAD------------------------DECDGW-ADR-----------SYYSD-----DD---YPTEVP--
-RPG--TPRGPF-------------------------------------------SDDELDALTPMNPYT--
-----------------GSSDEEDNIQA----------------------
>XP_017063588.1|bNACtes4|Drosophila_eugracilis|NW_016077551.1:683689-689037:+/1-353
--------------------------------MDV----NKLKKIENEVRIGGKGSMRRKHKHVQNSPAVEE
KRFQMALAKLPLNQLPGIHQIIFEMRDSSEIVVLMPKVQG--SVTSSVYVMTGDVFRNPP-TS-SSF-----
-----------LSKER-------K------------KE-------QKKQ-----------Q-QKL-------
-------------------QREIERER-E-----------RERQQLQQQQQQQQKSCQEIKQQKPLAA----
----KKPKKPRQRL-----R----------------YR--------NKKAQ-----QM------LAMA---E
EAG-KAF--ALNRQ--EE---------DPKAGG-----D-SLEASQYN-GGD-DDRD-----ISALLDNLLE
LGSSSNPNNLGGVSGGGFLLGRLPVGDDAGSSL--------------DYG-ETES------IQSDNTKVPSD
---DSDFDQ------------------------------------TIVGDNESLG--SW-------------
------------------------------------------------------------------------
------------------------------------------------------------------------
-----------------CVDGDDDD----------------------------------------------E
SENNQGSGGGGGGGGGGVGGAVNQ--TIDIDE-S--YA-LPPLVS---IWYETD---DFV------------
-------------------------------------------------------FEDE-------------
-----------------------E--------------------------
>XP_016975337.1|bNACtes6|Drosophila_rhopaloa|NW_016059798.1:40357-45011:-/1-304
--------------------------------MDQ----NKLKKMEDAVRIGGKGSVRRKHKHIQTSAAMEE
KRLQTALTKLPLNQMPGIQEISLELEDTSEIQVMMPKVQG--SVMSSLFVITGDLVRNPP-LN-PP------
------------THQPQSS----------------YSD----------------------------------
-------------------TMDLSRSP-D----------------------------PIVE---EQAP----
----KKAKKPRNRL-----R----------------YR--------NKRAQ-----EM------LAMA---Q
QAG-DNA--SKARR--EGLAS--VGNQDLQGGG-----D-S-QPMDKCSVCN-QEHF-----IESPNQEHSK
KGSNKE-------------------HSEDNSNLDL----------------SEDGSNV--SVDSDKTQVPSD
VDIDSDMDQ------------------------------------TLVGDNDSLD--GRDIP----------
------------------------------------------------------------------------
------------------------------------------------------------------------
---------------------TESD------------------------------ELES-----------NG
AESD--------------------------------DQ-------------------DQDE-VETEDEKL--
----------DF-----------------------LT------------------FSADTLFIY--------
----------------------ED--------------------------
>novel|bNACtes4|Drosophila_rufa|VNKH01003296.1:86562-91742:+/1-302
--------------------------------MDQ----AKFKRIEDAVRIGGKGSVRRKHKRVPASAALEE
KRLQNTLAKLSLSQMPGIEQMKLVMADKSEIVIPVPKVQG--SAGSNLLVVSGVATRVPS-AA-KP------
----------------------------------------------S-------------P-PPP-------
----------------------------S--------------------------PPAVVE---EKPQ----
----KKPKKPRNRV-----R----------------AR--------NKRVQ-----QQ------LLN----G
GAG-DGG--GQGEG--EGSD---------PVST-----D-D-------------------------------
-------------------------RSLGAGSLD-------------DGG-GDDS------GDSEKTTVPSD
---GSDMDQ------------------------------------TIVGDIDDI---DLDVTLTGSGN-EEE
AEVEQDGVVE--NKVLGDLD----------------------------------------------------
-------LDL--------------------------------------------------------------
--------------------NEDED----------------------------------------------D
EEIDE---------------DYED--DCEDYEHG--DY-DCDDEG---NGDCDDYDYNGDD-----AD----
------SEDDQM-------------------------------------------TLDDIMSSL--------
--------------------DAEDD-------------------------
>novel|bNACtes4|Drosophila_lacteicornis|VNKF01011526.1:77055-82256:+/1-309
--------------------------------MDQ----AKFKRIEDAVRIGGKGSVRRKHKRVPASAALEE
KRLQTTLAKLSLSQMPGIEQMKLVMADKSEIVIPVPKVQG--SAGSNLLVVSGVATRVPS-AA-KP------
----------------------------------------------SPP-----------P-PPP-------
----------------------------S--------------------------PAAVVE---EKPQ----
----KKPKKPRNRV-----R----------------AR--------NKRVQ-----QQ------LLN----G
GAG-DGN--GGGEG--EGSD---------PVST-----D-D-------------------------------
-------------------------RSLGAGSLD-------------DGG-GDDS------GDSEKTTVPSD
---GSDMDQ------------------------------------TIVGDIDDIDDIDLDVTLTGSGN-EEE
AEVEQDGVVE--NKVLGDLDLA--------------------------------------------------
-------LDL--------------------------------------------------------------
--------------------NEDED----------------------------------------------D
EEIDE---------------DYED--DCEGYEDG--DY-DCDDEG---NGDCDDYDYNGDD-----AD----
------SEDDQM-------------------------------------------TLDDIMSSL--------
--------------------DTEDD-------------------------
>XP_017021615.1|bNACtes4|Drosophila_kikkawai|NW_016067327.1:29084-34099:+/1-255
-------------------------------MNNQ----SKFKIIEDAVRIGGKGSMRRKRKRVPAAAPLEA
KRLQASLEKLSIYQMPGIEQLTFSMDDKSERVIRMPHVQG--DTGSNLLVISGTPKYVAA-PY-QK------
------------EPAK------PPR-------------------RSPPP-----------P-PPP-------
-------------------------------------------------------SPAFSN---TKSV----
----KKPKKSRNRI-----R----------------LR--------NKCIR-----EL------LTA-----
GAG-DA-------G--ENI-D--------LGSA-----D-D-------------------------------
-------------------------LLDSPRYFG-------------VGG-GD--------DDSDKTTVPSA
---GSDMDQ------------------------------------TIVGD-DFLN--EFD------------
------------------------------------------------------------------------
------------------------------------------------------------------------
-----------------VGEEKDSD------------------------------EPQT------------G
-----------------------------SEEN---DN-DQDD---------DD---DID------CE----
------NEDFQL-------------------------------------------TVDDMLSCL--------
----------------------EEN-------------------------
>novel|bNACtes4|Drosophila_tani|VNJO01000513.1:21066-25735:-/1-309
--------------------------------MDQ----AKFKRIEDAVRIGGKGSVRRKHKRVPASAALEE
KRLQTTLSKLSLSQMPGIDQMKMVMTDKSEIVIPVPKVQG--SAGSNLLVVSGVATRVPS-AS-PK------
----------------------------------------------PTP-----------P-PPP-------
-------------------------------------------------------SPVVVE---EKPP----
----KKPKKPRNRV-----R----------------AR--------NKRVQ-----QQL-----LLN----G
GAG-DGN--GGGEA--ETGS---------LVST-----D-D-------------------------------
-------------------------RSLGAGSLD-------------DGG-GDDS------GDSEKTTVPSD
---GSDMDQ------------------------------------TIVGDIDDID--DLDVTLTGSGNEEEE
AEVKQDGVVENKNKALGDLD----------------------------------------------------
-------LDL--------------------------------------------------------------
-------------------NKDDED----------------------------------------------N
EEIDE---------------DYED--DCEDYEDE--DY-DCDDEG---NELCDDDYFNGDD-----AD----
------SEDDQM-------------------------------------------TLDDIMSSL--------
--------------------DTEDD-------------------------
>novel|bNACtes4|Drosophila_bocki|VNJY01000427.1:44206-48752:-/1-260
-------------------------------MNNQ----SKFKIIEDAVRIGGKGSMRRKRKRVPAAAPLEA
KRLQASLEKLSIYQMPGIEQLTFSMDDKSERVIRMPHVQG--DTGSNLLVISGTLKYVAA-PY-QK------
------------EPTK------PPR-------------------RSPPP-----------P-PPP-------
-------------------------------------------------------SPAFSN---TKSL----
----KKPKKSRNRI-----R----------------LR--------NKCVR-----EL------LRT-----
GAG-DA-------G--ENI-D--------LGSA-----D-D-------------------------------
-------------------------LLDSPRYFE-------------VGG-GD--------DDSDKTTVPSS
---GSDMDQ------------------------------------TIVGD-DSLN--EFD------------
------------------------------------------------------------------------
------------------------------------------------------------------------
-----------------VGEEKDSD------------------------------EPQT------------G
SEEV------------------------ESEEN---DK-DQDD---------ED---DID------CE----
------NEDFQL-------------------------------------------TFDAVLSCL--------
----------------------EEN-------------------------
>novel|bNACtes4|Drosophila_bunnanda|VNKE01003985.1:66250-70886:-/1-293
-------------------------------MNNQ----SKFKTIEDAVRIGGKGSMRRKHKRVPSSAPTEA
KRLQNTLNKLPLFQMNGIEKLTLSMEDQSELVISMPQVQG--SAGSNLLVVTGTPKYVAP-TA-TEEPESEP
EPEPEPEPEPEPEPESGN----PPEPC--------VSP------PPTPP-----------P-PPP-------
-------------------------------------------------------SPELAN---NKST----
----KKPKKPRNRV-----R----------------LR--------NKRVR-----EM------LLA-----
SDG-DV-------G--EDI-D--------LGTA-----D-D-------------------------------
-------------------------LLFSPRYLN-------------NIA-GDDS------DDSEKTKVPSE
---SSEM--------------------------------------TIVGE-DSLL--EFN------------
------------------------------------------------------------------------
------------------------------------------------------------------------
--------------------VGNSD------------------------------ETGS-----------WG
TEDDD---------------DE----EDESEEYG--DK-FLDN------DYDDE---DCDE-----CE----
------NEDFHM-------------------------------------------TLEDVMAWL--------
----------------------EDN-------------------------
>novel|bNACtes4|Drosophila_birchii|VNKA01005158.1:134077-138689:-/1-285
-------------------------------MNNQSKSKSKFKTIEDAVRIGGKGSMRRKHKRVPASAPLES
KRLQTALNKLSLYQMTGIEQLTLSMDDQSELVIHMPKVQG--ASASNLLVVTGKSTFVPA-TA-QV------
------------EPE-------PPSPC--------PSP------PPPPP-----------P-PPPPPP----
--------------------------P-S------------------------PSSLAFGN---NKPA----
----KKPKKPRNRV-----R----------------LR--------NKRVR-----EM------LLA-----
DAGADA-------G--EDSDD--------LGSA-----D-D-------------------------------
-------------------------LLYSPRYLK-------------NGD-GYDS------DGSDKTKVPSD
---SSEMDQ------------------------------------TIVGD-DSLL--EFD------------
------------------------------------------------------------------------
------------------------------------------------------------------------
--------------------MGDSD------------------------------ERGC------------G
SDETL---------------ER----KFESEENG--DR-VQDN---------GD---DLDE---YDSE----
------GEELQM-------------------------------------------TVDDLLSWL--------
----------------------EEN-------------------------
>novel|bNACtes4|Drosophila_bakoue|VNJL01012327.1:3818-8406:-/1-274
-------------------------------MSNQ----SKFKMIENAVRIGGKGSMRRKHKRIPNSGPKEA
RRLQATLGKLSLFQMTGVVQLTLLMDDQSEMVISMPHVQG--SISSNLFVVSGKPTHV------ER------
------------EPWPGS----PPSPC--------PSP------PPPPP-----------P-PPP-------
-------------------------------------------------------SPAFNK---RKSG----
----KKPKKPRNRV-----R----------------LR--------NKCVR-----EM------FLAD---G
GAG-NF-------G--EAN-G--------LGSV-----E-D-------------------------------
-------------------------LFFSPSFLV-------------DGG-GGDS------EDSDRTTVPSF
---GSDMNL------------------------------------TIVGA-DSLE--RL-------------
------------------------------------------------------------------------
------------------------------------------------------------------------
------------------CERKESG------------------------------EPQT------------G
GEDGT----------------QDP--EVDSEENG--EKDTQEN---------VE---DYDE-----GE----
------CEDFMM-------------------------------------------TLDDLMSCL--------
----------------------GEN-------------------------
>XP_023031531.1|bNACtes-like|Drosophila_willistoni|NW_002032359.1:70651-77910:+/1-322
-------------------------------MMKS----AKLKKLEDQVRIGGKGTARRKHKHVQRTSGFDD
KRLQSTLQKLALTPISDIQNTTLTLDDGREMVINSPKVQG--SVVCNMYTFSGEMFEVLM------------
-KVPNNDSITYKDELQRNS-KQKKQ-----------KQ--------LLEEDDEAED------KIPLLVSTAR
KLETIQEEDLMSNEEILKLAY---TKKVE---INCNKEGNCQKNNVQ---QQQPQQEQLSK---DKKK----
----KKPKKPRNRI-----R----------------SR--------NKTVA-----DG------FDKP---N
NNG------PDTKS-----------LVLLDGAG-----D---GPA---------------------------
-----------------------NYLNQNQSNLD-----------------SIDC---ISLGDSDKTSIFSD
---SSDREQ------------------------------------TIVGDNDSYI--TLC------------
------------------------------------------------------------------------
------------------------------------------------------------------------
-----------------PN-----------------------------------------------------
-----------------------------------------------------D---EGDDEIVSNGEK---
----------QI-----------------MGKSTSL-------------------DAEEV-NEA------D-
--------------------------------------------------
>novel|bNACtes4|Drosophila_seguyi|VNJU01004768.1:58104-63082:-/1-282
-------------------------------MNNQ----SKFKVIEDAVRIGGKGSMRRKHKRVPNSASMEA
RRLQATLGKLSLFQMTGIEQLTLSMDDQSELVISMPNVQG--STASNVLVVNGKPTYVAA-PS-RR------
------------EPRPGR----PPSPC--------PSP------PPPPP-----------P-PPP-------
-------------------------------------------------------SPAFNN---RKSA----
----KKPKKPRNRI-----R----------------LR--------NKCVR-----EM------LLA-----
GAE-AF-------G--EDA-E--------LGSA-----D-D-------------------------------
-------------------------LLFSPRYLL-------------DGR-GGDS-------DSDKTTVPSD
---GSDMDQ------------------------------------TIVGE-DFLI-----------------
------------------------------------------------------------------------
------------------------------------------------------------------------
------------------GAMPEGG------------------------------EPQS------------G
SEETQEGDGEEAET------EAEA--EVESVESG--NK-SRDN---------GD---DYDE-----GE----
------DEDLQL-------------------------------------------TLDDLLSCL--------
----------------------EEN-------------------------
>XP_001965562.1|bNACtes6|Drosophila_ananassae|NW_022473271.1:3056200-3061532:-/1-530
--------------------------------------------MEDSVRIGGKGSVRRKHKHVQTSSNLEE
KRLQATLGKLSLNQMPGIQQISVQMKDGNEIIVPMPKVQG--SVVSNLFVITGELVRVPS-VA-KK------
------------EAEAAAA----------------AAQ----------------------------------
-------------------AAAAAAAQ-AAQA------------------AQTGKTGRQLPGQGKETG----
----KKGKKPRNRI-----R----------------CR--------NKRAQ------M------LQHL---V
EAG-DSG--AQPNG--GGDAP--AESEDRQGGG-----DF--GPKEAVDD----------------------
-------N-----------------ISTGSQNLS-------------QDL-AEDGSNL--SADSDKTNVPSD
---SSDMDQ------------------------------------TLVGDDESLA--GDSIF-------SQP
ASKGSDN-LEDGNVAT-ELDFEMDAGHCDGCENVYMNYDEDHY-NDDEDALNVNYNNFNHDDDEMNANYEQY
NHNATLNIDFNNFNNDNDAAASNANYAEPLNYNLENFNINFENLSLND------------------------
-----------------NALNDDFE------AFTDQIAPSSEKESF-------EDEAQNMTEEDVTEIDAEG
ETED------------------------GTQEEAEASS-------------------ESESGVCSIEKCPKG
SLPFGK----KM--------KHILQQQIMGIKVPKV-NAEMSPEAAEKEPETMAMNHDEVQAETEAKIEC-S
SEVHAET---EAKI-ECSSEAETEG---QVEAIAEVP----NEEGRPNN-
>novel|bNACtes1|Drosophila_burlai|VNJT01003320.1:57839-62448:-/1-281
-------------------------------MSNQ----SKFKVIEDAVRIGGKGSMRRKHKRVPNSAPLVA
RRLQATLGKLSLVQMSGIEQLTIVMDDRSELVISMPNVQA--STANSLFVVSGKPAYMAA-HS-RR------
------------EPEPGR----PPSPC--------PSP------PPPPP-----------P-PPP-------
-------------------------------------------------------SPAFNN---KKSA----
----KKPKKPRNRI-----R----------------LR--------NKCVR-----EM------LLA-----
VAG-DL-------G--EDN-E--------LGSA-----D-D-------------------------------
-------------------------LLFNTRFLE-------------DGG-GGES------DDSDKTTVPST
---GSDGQR------------------------------------TIVGA-DGLA--TM-------------
------------------------------------------------------------------------
------------------------------------------------------------------------
------------------PERKESG------------------------------EPQA------------G
SEETP---------------EEEEKDEVKSEENN--DQ-AQDN---------EDYDESEDE-----DE----
------DEDFVM-------------------------------------------TLYDLMSWL--------
----------------------EEI-------------------------
>XP_017099491.1|bNACtes6|Drosophila_bipectinata|NW_016089130.1:900056-905451:-/1-551
--------------------------------MDI----EKLKKMEDAVRIGGKGSVRRKHKHIQISSNVEE
KRLQATLGKLSLNQMQGIQQVSVQMNDGNEIIVRSPKVQG--SVVSNLFVFTGDVVRVPS-AA-KK------
------------EAEAAAA----------------AAA----------------------------------
-------------------EAAAAAEQ-A---------------------AQAEKMRRQVQ---GANG----
----KKVKKPRNRI-----R----------------CR--------NKCAQ------M------QKHL---G
EAG-DSV--AQPAD--EVAADPPAESEDRQGGG-----D-VVAPKEPIDPVD-------------PVD----
-------------------------DITSAQSQT----------PPSQEV-TEDG-NL--SADSDKTHVPSD
---SSDMDQ------------------------------------TIVGDNESLA--GDSVTDLYD---EEA
A------------------------------YNQHVNFNYDNYSDDDDDAVTVYYNSINHVDDV--AIYEHY
N-----PIDDPNLS------------CENLEINLENLDASFEDVSLNDDDEPSDNEYEALEEQYEALEAQYG
SYDDIDDALAAQYEAMEAEDDDDLDGEYTDEAYTDQLTQGSEMESKD-EATEDDAEAGA------------G
NEDD------------------------GSQETENALK----------MDTSNE---DKDE-AESKEESP--
-NQF--SFDADVDVENNTSEDNITQFEFTGNSEDDL-SAQLVFQAN---------SEDEIPAQFMFQANV-E
EEVLANQFVFEADM-NANNSEEENGIQFVFDADDQLP-PN-EQENRQEN-
>XP_020818682.1|bNACtes4|Drosophila_serrata|NW_018366275.1:3242723-3247332:-/1-284
-------------------------------MNNQ----SKFKTIENAVRIGGKGSMRRKYKRVPASAPMEE
KRLQTTLNKLSLSPMNGIEKLTLQMEDQSELVITMPQVQG--STGSNLLVVTGTPTHVAP-PV---------
-----------EEVESEE----PPLLC--------PSP------PPSPP-----------PVPSP-------
-------------------------------------------------------SSSFSN---IKST----
----KKSKKPRNRL-----R----------------LR--------NKHFR-----EM------LPEG-DGD
GDG-DV-------G--EDS-D--------LGSA-----D-D-------------------------------
-------------------------LLFGPDYLS-------------QLPDGESD------DDSEKTKVPSD
---GSEMDQ------------------------------------TIVGD-GSLL--ELH------------
------------------------------------------------------------------------
------------------------------------------------------------------------
--------------------FGDGD------------------------------ETDD------------G
SWETQD-DGE----------EDEE--SDKSDEDV--NR-ILDN---------RD---EYDE-----SD----
------NEDFHM-------------------------------------------TIEDVMAWL--------
----------------------EDS-------------------------
>novel|bNACtes1|Drosophila_kanapiae|VNJM01001487.1:146530-151124:-/1-288
--------------------------------MDQ----AKFKAMDEAVRIGGKGTVRRKHKRVPPSGPIEM
RRLQATLTKLSFVQMQGIEELTFSMADKSQIVIKTPKIEG--SAESNTLVITGKETRTLF-AN-PV------
------------KPSGR-----NKTPS-------KMSP------PPPPK----------VS-PPP-------
-------------------------------------------------------LQALTT---EKQA----
----KK-KKPRQRV-----R----------------AR--------NKHFK-----EQL----LLMAAS-NG
GSI-DGA----------------------MGEGP---DD-K-------------------------------
-------------------------NLLNAGFVD-------------YGG-GDDS------GDSEKTTVPSE
---GSDMDR------------------------------------TIMGSQKDIS-----------------
------------------------------------------------------------------------
------------------------------------------------------------------------
-------------------DGSDFD------------------------------SVSW------------E
AEKT----------------AENE--EKDDEENPQTDANDIDNEG-----NENK---DGDD---GDDE----
------SISIEM-------------------------------------------TLNDIMNSL--------
----------------------DEF------------Y--T--------Y
>novel|bNACtes4|Drosophila_punjabiensis|VNJR01008079.1:77832-82555:-/1-322
MERNPFITLFLTIQRSLRAVAFSVVVVDVLAMTNL----SKFKMIEDAVRIGGKGSMRRKHKRVPASAPHEA
RRLQATLSKLSLFQMTGIEQLTLSMDDQSELVIRTPQVQG--STGSNLLVVSGTPTYVAAPPT-KK------
------------EPEPGKVPSPSPSPC--------PSP------PPPPP-----------P-PPP-------
-------------------------------------------------------SPAFTQ---KKPA----
----KKLKKPRNRI-----R----------------LR--------NKRVR-----EM------LLA----G
AAG-DG-------D--EDS-D--------LGSA-----D-D-------------------------------
-------------------------LMFSPRCLK-------------SGG-GDDS------DDSDKTTVPSD
---GSDMDQ------------------------------------TIVGD-DFLS--GID------------
------------------------------------------------------------------------
------------------------------------------------------------------------
-----------------VSVAKDSD------------------------------EMET------------E
SEEET---------------QELE--ELESGENG-ADK-DQDN---------ED---DYDE-----GEDE--
-NDND-NEDLQM-------------------------------------------TLDDIMSCL--------
----------------------EIV-------------------------
>novel|bNACtes1|Drosophila_jambulina|VNJX01000551.1:154304-158898:-/1-276
-------------------------------MNNQ----SKFKVIEDAVRIGGKGSMRRKHKRVPNSAPMEA
RRLQATLGKLDLFQVTGIEQLTLSMDDQCELVFSMPHVQA--STGSNMLVVTGKPTRVAA-PS-RR------
------------EPEPGR----PPSPC--------PSP------PPPPP-----------P-PPP-------
-------------------------------------------------------SPAFAN---KKSA----
----KKAKKPRNRI-----R----------------LR--------NKCVR-----ER------LLA-----
GAG-DG-------A--EDS-D--------LGSA-----D-D-------------------------------
-------------------------LLFSPRYSV-------------DGR-GGDS------DDSDKTTVPSV
---GSEMDQ------------------------------------TIVGA-DFLE--SM-------------
------------------------------------------------------------------------
------------------------------------------------------------------------
------------------SEGKESG------------------------------EPQT------------G
SEESQ---------------EEEP--EAESEENG--EK-VQDN---------GD---DCDE-----GE----
------NEDLHL-------------------------------------------TLDDILSCL--------
----------------------EGD-------------------------
>novel|bNACtes4|Drosophila_truncata|VNJQ01007106.1:46200-51332:+/1-291
-------------------------------MNNM----SKFKTIEDAVRIGGKGSMRRKHKRVHASAPVES
KRLQATLNKLSLYQMTGIDQLTLSMDDQSELVIHMPKVQG--SSASNLLVVTGKATHVPA-PA-KR------
------------EPE-------PPSPC--------PSP------PPPPP-----------P-PPPPSPS---
----------------SSSSSPSSSSP-S------------------------SQSSSASN---SKPA----
----KKPKKPRNRV-----R----------------FR--------NKRVQ-----EM------LLA-----
DAGVDA-------S--EDS-D--------LGSA-----D-D-------------------------------
-------------------------LLYSPRYMK-------------NSD-GYDS------DDSDKTKVPSD
---SSETDQ------------------------------------TIVGE-DSLL--DFY------------
------------------------------------------------------------------------
------------------------------------------------------------------------
--------------------MDDIE------------------------------ELGS------------G
SDENL---------------AE----KFGSEENG--DR-IKEI---------ED---DFEE---YDSE----
------NEELQM-------------------------------------------TLDDLMSWL--------
----------------------EEN-------------------------
>XP_023031538.1|bNACtes-like|Drosophila_willistoni|NW_002032359.1:72673-79989:+/1-341
-------------------------------MMKS----AKLKKLEDQVRIGGKGTARRKHKHVQRTSGFDD
KRLQSTLQKLALTPISDIQNTTLTLDDGREMVINSPKVQG--SVVCNMYTFSGEMFEVLM------------
-KVPNNDSITYKDELQRNL-QQKKQ-----------KQ--------PLEEDDEAEE------KIPLLVSTAR
KLETIQEEDLMSNEEILKLAY---TKKVE---INCNKEGNCQKNNVQ---QQQPQQEQLSK---DKKK----
----KKPKKPRDRI-----R----------------SR--------NKTVG-----DG------LDKA---N
Y----------TKS-----------LVLLDGAG-----D---GPG---------------------------
-----------------------NHLNQNQSNLN-----------------STDC---ISKGNPDKTNIFSD
---SSDKEQ------------------------------------TIVSDNDSFI--TLC------------
------------------------------------------------------------------------
------------------------------------------------------------------------
-----------------PSEGSDME-------------------------------------------QTLA
GDNDS-----------------------------------------VITLCSHD---KGDNKIVSNGEK---
----------QI-----------------MGKSTSL-------------------DAEEVKNEA------E-
--------------------------------------------------
>novel|bNACtes4|Drosophila_vulcana|VNJP01003632.1:76877-81970:+/1-281
-------------------------------MSNQ----SKFKIIEDAVRIGGKGSMRRKHKRVPNSAPTEA
RRLQATLDKLSLFQMTGIDQMTFLMDDQSELVITLPHVQC--STANNLLVVNGKPTFVGATTS-RR------
------------EPEPGR----PPSPC--------PST------PPPPP-----------P-PPP-------
----------------------------S------------------------PASPAFNS---KKAA----
----KKPKKPRNRI-----R----------------LR--------NKCVR-----EM------LLA-----
GAG-DF------GG--EDH-V--------LGSA-----E-D-------------------------------
-------------------------LLFGPGYMV-------------DGG-GGDS------DDSDKTTVPSE
---GSDMNL------------------------------------TIVAV-DSLE--RL-------------
------------------------------------------------------------------------
------------------------------------------------------------------------
------------------TSSKKSD------------------------------DAQT------------G
NEEIQ---------------DEET--EVKSEENG--DK-EKEN---------ED---DYDE-----GE----
------GEELLM-------------------------------------------TLEDLLSCL--------
----------------------EED-------------------------
>XP_017853066.1|bNACtes-like|Drosophila_busckii|NC_030806.1:14650502-14655733:+/1-331
-------------------------------MMNVEK-LEKLKKLEDVVRIGGKGSQRRKHKHTQRQTAADE
NRLQRMLDKLTLNSMPGIQQINLVMRDGSQMVMHYPKVQC--ALQSNVFVMSSESTQVLA------------
-PKQAQPSIATAKATMEKL-QTVMRAL-------VKSK--V--KSKPKSSDDESEGKPNQP-TQPLLVT---
----------------------TAGEPNE---------------------------QQQQQ---QQLK----
----KKIKKTRIRQ-----R----------------AR--------NKAMKADSMSEV--------------
-KG-QAY--DQSIE--EAAA---------AAAAV----D---------------------------------
------------------------LSSNSNSSLS--------SS-------YEQP-----KQQPEQQQPEQQ
--EQEQAEQ--------LKP-------------AEVP--------AQVGDNDSLI--TAS------------
--TG----TEDEYQDAF-------------------------------------------------------
------------------------------------------------------------------------
-----------------CMSNVDSD------------------------------ELKSIY-------E-DV
QENDN-----------------------------------------L--VTTST---DTDDNLELGAEP---
-EPK-------------------PKLE----------------------------TAAE-------------
--------------------------------------------------
>XP_017111640.1|bNACtes6|Drosophila_elegans|NW_016083490.1:899630-904167:-/1-265
--------------------------------MDL----NKLKKMETDVRIGGKGSVRRKHKFVRTSPAIEE
KRLQTALSKLHLSQVPAVNEVTMVMADSSEIQVLMPKVQV--STMNNMFVINGETRRHPP-VH-QP------
------------ERPKESF----------------PSG----------------------------------
-------------------SAGMPMEP-------------------------------------PQKA----
----KKPKKPRSRL-----R----------------YR--------NKLAK-----EM------LEQA---K
QSG-DIE--AKAGQ--GESQQ---DDHDRKDGQ-----D-GQDGQDGQDGQDGQD-----------------
-------------------------GQDGQDGQD------------GQDG-GGDGPIR--SASPKANQV---
---GSDPDN----------------------------D-------SLVGDGDGDG--DV-------------
------------------------------------------------------------------------
------------------------------------------------------------------------
--------------------SSETE----------------------M-----------------------G
QPED---------------------------------------------DVETD---DFE----LDDQYY--
-------------------------------------------------------DLDEVD-----------
--------------------------------------------------
>novel|bNACtes6|Drosophila_gunungcola|WTSR01004956.1:899630-904167:-/1-265
--------------------------------MDL----NKLKKMEMEVRIGGKGSVRRKHKFVRTSPAIEE
KRLQTALSKLNVSQVPAVHEVTIEMADSSEIQVLMPKVQV--STLNNLFVINGEMRRHPP-VH-QP------
------------ERPKESL----------------QSG----------------------------------
-------------------XXGMQMEP-------------------------------------PQKA----
----KKPKKPRCRL-----R----------------YR--------NKLAK-----EM------LERA---E
QAG-DIX--XXXXQ--GESQQ---DXHDXKDGQ-----D-GQDGQDGQDGQDGQD-----------------
-------------------------GQXGQDGQD------------GQDG-GGDGPIW--SDSPKANQV---
---GSDPEN----------------------------D-------SLVGDGDGDG--DV-------------
------------------------------------------------------------------------
------------------------------------------------------------------------
--------------------SSETE----------------------M-----------------------G
QPED---------------------------------------------DVATD---DFE----XDDQYC--
-------------------------------------------------------DLDEVD-----------
--------------------------------------------------
