# Supplementary material for: Extended disordered regions of ribosome-associated NAC proteins paralogs belong only to the germline in Drosophila melanogaster
Source: Sci Rep. 2022 Jul 1;12:11191. doi: 10.1038/s41598-022-15233-3 (PMC9249742; doi:10.1038/s41598-022-15233-3)
Supplement: Supplementary file 1 — Supplementary Information 1. [file 41598_2022_15233_MOESM1_ESM.zip › SupData_uncNACbetta.alignment.mfasta.txt]

>novel|bNAC_III|Drosophila_bifasciata|CM019042.1:9169273-9174617:-/1-533
------------------------------------------------------------------------
------------------------------------------------------------------------
------------------------------------------------------------------------
-------------------------------------------------------MNVEKLKRLQAQVRIGG
KGTPRRKKKVMHQTAATDDKKLQSSLKKLSVSTIPGIEEVNIIKDDLTVIHFNNPKAQASLSANTFAVTGHG
ETKKVVEMLPDILPQLGQETVVQLRMYANAMSNNAK--PE-A-AT-AAGDGKPS-TAE--DDDDVPLLVEDF
DEVAKLEA-T-KQE---QE-QA----------KKPAQENKPKDKQETK--QQQPK--KEERKKQ-EQKQ---
--QKTAEAAKPKD------KQ-DNK----KGSAKGQA------------QPQAQ-EKDVKKNE---------
--------------------P---QAN-KEKP---NKNKAEA------------KP-----------QT---
--------A---AAPSK--DKPQ------SVEV-SATKQEGPKQE---------------------------
------------------------------------------------APKPI-----GE-QKI-----EQP
KPTEQKV--------------EQK--VEQPKTK-----------EQKVEQPKPTEQKVEQTNQ---------
KEQKVE-QPKP--KEQKVEQPK----Q---SEPKIEPAKTSEQKVEAKP---AAATP-------AAKTTP-T
ET-PAQAQIP-----------------PAVQTLAQIVAA-----ESPKQTP--------------PA----V
EAVAAPK-NEEKKEPQ---KSEAAPAPAP-APAPLQQA-VVVPVPVKVEPT------IAP------------
PVTSPETE----------------------------------------------------KKPEAKQA----
----------------SPQK--SAP-----------------E-KQKQATPPKSAPEKQ------PKQAASP
----------------------QKQK----TP--------------PPAKQ-VTPPA--------EAKSA--
------------------PDSD--------------------------------------------------
------------------------------------------------------------------------
------------------------------------------------------------------------
------------------------------------------------------------------------
------------------------------------------------------------------------
------------------------------------------------------------------------
------------------------------------------------------------------------
------------------------------------------------------------------------
----------------------------------------------N
>novel|bNAC_III|Drosophila_lowei|CM017779.1:1.87788851877902e+31-1.87834661878382e+31:+/1-925
MNFYQSAYDLKFFNFTAEQISSEREHLVHNLISKAIENAIQKIETPATSALLGAQKDAVVSRVE--------
---VATKKNMQSLRALDKKYFHIPPHVLQVEDFHLEHQPTPLEEEKKNAELEHLKLR-FRENLITLAK-VEA
EGNHYASVAKIVQEETDM------------------------------------------------------
---------------------------------------------HKQQEYTYIAMNVEKLKRLQAQVRIGG
KGTPRRKKKVMHQTAATDDKKLQSSLKKLSVSTIPGIEEVNIIKDDLTVIHFNNPKAQASLSANTFAVTGHG
ETRKVVEMLPDILPQLGQETVVQLRMYANAMSNNAK--PD-A-VA--AAGEKPS-TAE--EDDDVPMLVEDF
DEVAKVEA-T-KQE----E-QA----------KKPAQENKPKEKQDAK-QQQQPK--KEDRKKQ-DQKQ---
--QKPAEAPRAKE------KQ-DNK----KTPM----------------KAQPQ-DKDVKKND---------
--------------------P---PAN-KEKP---NKNKVEA------------KP-----------QT---
--------A---ADPSK--DKPQ------PVEV-SA-----PKQE---------------------------
------------------------------------------------PPKPI-----VE-QKI-----DQP
KPT------------------DPK--IEQPKQT-----------EQKVE-----------------------
---------------------------------------PTEQKVEAKP---ATA-P-------PPKPTP-T
EA-PAKAQTP-----------------PAVQTLAQIVAA-----EPPKQVA--------------PA----V
EAAAAPK-IEEKKEPQ---KSE------P-APAPLQQA-VAVPVPVKVEPT------IAP------------
PVTTADIE----------------------------------------------------KKPEAKQA----
----------------SPQK--SAPEKPKTPETA-KSTP---E-KQKQASPPKSAPEK-------PKQATPP
----------------------QMQK----TP--------------PPAKQ-VTPPA--------EAKSASD
V-VKA-------------KAAE----------PPA--AAPPADAIAQPIAAPEKKPEQSKDA----------
------------------PKAASPKQKTPPPAKQVTPPAEHKVSALN-------------------------
---KPDVAS---------------------------------------------------------------
-------------------------------------PAP----QTAVAAAP----------SAAPAVAPPS
PEAP-SP-------------------------------------------------MVPA--------TPPS
T---PS--SAPPSA------SAVTPPSPAT-------------VTP--PSPAAVTP--PQKQQAAAAAPANG
KKQETA---QKPKQQAA----KPGQPQVQGQKQAT------ENKP------QQQQQQKQAAPKPTVAPKPAQ
TPGK--PAAPKTASPPS-----QQQQQQGK-GNKASPPKQTAPAG---------------VQQQKPTNAP--
--SAKATPSPKAAASPKTATPKTGTPPAPTA-------AAPAPGGST
>XP_017154153.1|bNAC_III|Drosophila_miranda|NC_030306.1:16851577-16858380:+/1-763
------------------------------------------------------------------------
------------------------------------------------------------------------
------------------------------------------------------------------------
-------------------------------------------------------MNVEKLKRLQAQVRIGG
KGTPRRKKKVMHQTAATDDKKLQSSLKKLSVSTIPGIEEVNIIKDDLTVIHFNNPKAQASLSANTFAVTGHG
ENRKVVEMLPDILPQLGQETVVQLRMYANAMSNNAK--PE-A-AA--AAGEKPS-TAE--EDDDVPMLVEDF
DEVAKVEA-T-KQE----E-QA----------KKPALEHKPKDKEEAK-QQQQPK--KEDRKKQ-DQKQ---
--QKPAEAPKAKE------KQ-DNK----KTPT----------------KAQPQ-DKDVKKKE---------
--------------------P---PAN-KEKP---NKNKAEA------------KP-----------QT---
--------A---AAPSK--DTSQ------PVEV-SA-----PKQE---------------------------
------------------------------------------------PPKPI-----VE-QKI-----DQL
KPT------------------EPK--IEQPKQT-----------EQKVE-----------------------
---------------------------------------PTEQKVEAKP---ATA-P-------PPKPTP-T
EA-PAKAQTP-----------------PAVQTLAQIVAA-----EPPKQVD--------------PA----V
EAAAAPK-VEENKEPQ---KSE----PAP-APAPLQQA-VAVPVPVKVEPT------IAP------------
PVTTADID----------------------------------------------------KKPEVKQA----
----------------SPQK--SAPEKPKTPETAPKGTP---E-KQKQASPPKSAPEK-------PKQATPP
----------------------QVQK----TP--------------PPAKQ-VTPPA--------EAKSASD
V-V---------------KAAE----------PSA--AAQPAAAIAQPIAAPEKKLEQSKDA----------
------------------PKAASPKQKTPPPAKQVTPPAEQKVSALN-------------------------
---KPDVAS---------------------------------------------------------------
-------------------------------------PAP----QTAVAAPP----------SAAPAVAPPS
PEAP-SP-------------------------------------------------MVPA--------TPPS
T---PS--SAPPSA------LAVTPPSPAT-------------VTP--PSPAAVTP--PQKQQAAAAAPANG
KKQEAT---QKPKQQAA----KPGQPQVQGQKQAT------GNKP------QQQQQQKQAAPKPTVAPKPAQ
TPGK--PAAPKTASPPS-----QQQQQQGK-GSKASPPKQTA-------------------QQQKPTNAP--
--SAKATPPPKAAASPKTATPKAGTPPAPSA-------AAPAPGGSN
>novel|bNAC_III|Drosophila_pseudoobscura_pseudoobscura|CH396054.1:855080-861889:+/1-765
------------------------------------------------------------------------
------------------------------------------------------------------------
------------------------------------------------------------------------
-------------------------------------------------------MNVEKLKRLQAQVRIGG
KGTPRRKKKVMHQTAATDDKKLQSSLKKLSVSTIPGIEEVNIIKDDLTVIHFNNPKAQASLSANTFAVTGHG
ENRKVVEMLPDILPQLGQETVVQLRMYANAMSNNAK--PE-A-AA--AAGEKPS-TAE--EDDDVPMLVEDF
DEVAKVEA-T-KQE----E-QA----------KKPALENKPKDKEEAK-QQQQPK--KEDRKKQ-DQKQ---
--QKPAEAPKAKE------KQ-DNK----KTPT----------------KAQPQ-DKDVKKKE---------
--------------------P---PAN-KEKP---NKNKAEA------------KP-----------QT---
--------A---AAPSK--DTSQ------PVEV-SA-----PKQE---------------------------
------------------------------------------------PPKPI-----VE-QKI-----DQP
KPT------------------EPK--IEQPKQT-----------EQKVE-----------------------
---------------------------------------RTEQKVEAKP---ATA-P-------PPKPTP-T
EA-PAKAQTP-----------------PAVQTLAQIVAA-----EPPKQVD--------------PA----V
EAAAATK-VEENKEPQ---KSE------L-APAPLQLA-VAVPVPVKVEPT------IAP------------
PVTTAGID----------------------------------------------------KKPEAKQA----
----------------SPQK--SAPEKPKTPETAPKGTP---E-KQKQASPPKSAPEK-------PKQATPP
----------------------QVQK----TP--------------PPAKQ-VTPPA--------EAKSASD
V-V---------------KAAE----------PSA--AAQPAAAIAQPIAAPEKKLEQSKNT----------
------------------PKAASPKQKTPPPAKQVTPPAEQKVSALN-------------------------
---KPDVAS---------------------------------------------------------------
-------------------------------------PAP----QTAVAAPP----------SAAPAVAPPS
PEAP-SP-------------------------------------------------MVPA--------TPPS
T---PS--SAPPSA------LAVTPPSPAT-------------VTP--PSPAADTP--PQKQQAAVAAPANG
KKQEAA---QKPKQQAA----KPGQPQVQGQKQAT------GNKP--QQQQQQQQQQKQAAPKPTVAPKPAQ
TPGK--PVAPKTASPPS-----QQQQQQGK-GNKASPPKQTA-------------------QQQKPTNAP--
--SAKATPSPKAAASPKTATPKAGTPPAPTA-------AAPAPGGSN
>XP_026844324.1|bNAC_III|Drosophila_persimilis|NW_020825298.1:1194673411946819-1195049111952172:-/1-541
------------------------------------------------------------------------
------------------------------------------------------------------------
------------------------------------------------------------------------
-------------------------------------------------------MNVEKLKRLQAQVRIGG
KGTPRRKKKVMHQTAATDDKKLQSSLKKLSVSTIPGIEEVNIIKDDLTVIHFNNPKAQASLSANTFAVTGHG
ENRKVVEMLPDILPQLGQETVVQLRMYANAMSNNAK--PE-A-AA--AAGEKPS-TAE--EDDDVPMLVEDF
DEVAKVEA-T-KQE----E-QA----------KKPALENKPKDKEEAK-QQQQPK--KEDRKKQ-DQKQ---
--QKPAEAPKAKE------KQ-DNK----KTPT----------------KAQPQ-DKDVKKKE---------
--------------------P---PAN-KEKP---NKNKAEA------------KP-----------QT---
--------A---AAPSK--DTSQ------PVEV-SA-----PKQE---------------------------
------------------------------------------------PPKPI-----VE-QKI-----DQP
KPT------------------EPK--IEQPKQT-----------EQKVE-----------------------
---------------------------------------RTEQKVEAKP---ATA-P-------PPKPTP-T
EA-PAKAQTP-----------------PAVQTLAQIVAV-----EPPKQVD--------------PA----V
EAAAAPK-VEENKEPQ---KSE------L-APAPLQLA-VAVPVPVKVEPT------IAP------------
PVTTADID----------------------------------------------------KKPEAKQA----
----------------SPQK--SAPEKPKTPETAPKGTP---E-KQKQASPPKSAPEK-------PKQATPP
----------------------QVQK----TP--------------PPAKQ-VTPLA--------EAKSASD
V-V---------------KAAE----------PSA--AAQPAAAIAQPIAAPEKKLEQSKNT----------
------------------PKAASPKQKTPPPAKQVSPPDEQKLLL---------------------------
------------------------------------------------------------------------
------------------------------------------------------------------------
------------------------------------------------------------------------
------------------------------------------------------------------------
------------------------------------------------------------------------
----------------------Q-------------------------------------------------
-----------------------------------------------
>XP_015035809.2|bNAC_III|Drosophila_pseudoobscura|NC_046681.1:18861928-18868734:+/1-764
------------------------------------------------------------------------
------------------------------------------------------------------------
------------------------------------------------------------------------
-------------------------------------------------------MNVEKLKRLQAQVRIGG
KGTPRRKKKVMHQTAATDDKKLQSSLKKLSVSTIPGIEEVNIIKDDLTVIHFNNPKAQASLSANTFAVTGHG
ENRKVVEMLPDILPQLGQETVVQLRMYANAMSNNAK--PE-A-AA--AAGEKPS-TAE--EDDDVPMLVEDF
DEVAKVEA-T-KQE----E-QA----------KKPALENKPKDKEEAK-QQQQPK--KEDRKKQ-DQKQ---
--QKPAEAPKAKE------KQ-DNK----KTPT----------------KAQPQ-DKDVKKKE---------
--------------------P---PAN-KEKP---NKNKAEA------------KP-----------QT---
--------A---AAPSK--DTSQ------PVED-SA-----PKQE---------------------------
------------------------------------------------PPKPI-----VE-QKI-----DQP
KPT------------------EPK--IEQPKQT-----------EQKVE-----------------------
---------------------------------------RTEQKVEAKP---ATA-P-------PPKPTP-T
EA-PAKAQTP-----------------PAVQTLAQIVAA-----EPPKQVD--------------PV----V
EAAAAPK-VEENKEPQ---KSE------L-APAPLQLA-VAVPVPVKVEPT------IAP------------
PVTTADID----------------------------------------------------KKPEAKQA----
----------------SPQK--SAPENPKTPETAPKGTP---E-KQKQASPPKSAPEK-------PKQATPP
----------------------QVQK----TP--------------PPAKQ-VTPPA--------EAKSASD
V-V---------------KAAE----------PSA--AAQPAAAIAQPIAAPEKKLEQSKNT----------
------------------PKAASPKQKTPPPAKQVTPPAEQKVSALN-------------------------
---KPDVAS---------------------------------------------------------------
-------------------------------------PAP----QTAVAAPP----------SAAPAVAPPS
PEAP-SP-------------------------------------------------MVPA--------TPPS
T---PS--SAPPSA------LAVTPPSPAT-------------VTP--PSPAAVTP--PQKQQAAVAAPANG
KKQEAA---QKPKQQAA----KPGQPQVQGQKQAT------GNKP----QQQQQQQQKQAAPKPTVAPKPAQ
TPGK--PVAPKTASPPS----QQQQQQQGK-GNKASPPKQTA-------------------QQQKPTNAP--
--SAKATPSPKAAASPKTATPKAGTPPAPTA-------AAPAPGGSN
>XP_034125798.1|bNAC_III|Drosophila_guanche|NW_022995746.1:64512586451337-64550216456837:-/1-592
------------------------------------------------------------------------
------------------------------------------------------------------------
------------------------------------------------------------------------
-------------------------------------------------------MNVEKLKRLQSQVRIGG
KGTPRRKKKVMHQTAATDDKKLQSSLKKLSVSTIPGIEEVNIIKDDLTVIHFNNPKAQASLSANTFAVTGHG
ETKKVVEMLPDILPQLGQETVVQLRMYANAMSNNAK--PE-A-AA--TGEGKPN-TAE--DDDDVPLLVEDF
DEVAKLEA-N-KQE-QQQQ-QG----------KKPAQENTPKDKQEGKPQQQQPK--KEDRKKQTEQKQ---
--QKPAEEAKPKE------KQ-DNK----KAAGKGQAQ----TQAQAQAQAHPQ-DKDVKKNE---------
--------------------P---QTN-KEKP---NKNKAEA------------KQ-----------QT---
--------A---AAPPK--DKPQ------SVEV-AA-----AKQE---------------------------
------------------------------------------------PPKPV-----VE-QKI-----EQP
KPI------------------EQK--IEQPKQK-----------EQKVEQPKQ-------------------
QEPKSE-QPKP--TEQKVE-----------------PPKPTEQKVEAKP---AAA-A-------PPSTAP-T
GA-WGKSQSP-----------------TSGQTLAQIVAA-----EPPKQTS--------------PA----V
E--AAPK-IEEKKEPQ---KSE------P-APAPLQQA-VPVPVPVKVEPI----------------VAAP-
PVATLDTD----------------------------------------------------KKPETKQP----
----------------SPQK--SAP---KTPESAAKSAP---EQKQKQASPPKSAAEKQ------PKQAAQP
----------------------QKQK----TP--------------PPAKQ-VTPPA--------EAKSATD
V-VKA-------------KAAE----------PLA--AAPAAPAIVQPVVAVEKKPELPKDA----------
------------------PKAASPKQKTPPPTKQVTPPAEQKAPAA--------------------------
---QAAVAL---------------------------------------------------------------
---------RLLFL----------------------------------------------------------
------------------------------------------------------------------------
------------------------------------------------------------------------
------------------------------------------------------------------------
------------------------------------------------------------------------
-----------------------------------------------
>novel|bNAC_III|Drosophila_athabasca|CM017794.1:6903625-6910593:+/1-824
------------------------------------------------------------------------
------------------------------------------------------------------------
------------------------------------------------------------------------
-------------------------------------------------------MNVEKLKRLQAQVRIGG
KGTPRRKKKVMHQTAATDDKKLQSSLKKLSVSTIPGIEEVNIIKDDLTVIHFNNPKAQASLSANTFAVTGHG
ETKKVVEMLPDILPQLGQETVVQLRMYANAMSNNAK--TE-A-TG--AAEEKPS-TAEE-DDDDVPMLVEDF
DEVAKVEA-T-KQE---AE-QA----------KKPAQENKPKDKQEAK---QQPK--KEDRKKQ-DQKQ---
--QKQADAPKPKE------KQQDNK----KTPAKTQPQDKDLKKNEPPSKAQPQ-DKDVKKNE---------
--------------------P---PAN-KEKP---NKNKAEA------------KP-----------QT---
------------AAPPK--DKPQ------PVEV-PA-----PKQE---------------------------
------------------------------------------------PPKPI-----VE-QKI-----DQP
KPT------------------EQK--IEQPKQT-----------DQKIEQPKQTDQKIEQPKQ---------
TEQKID-QPKK--TEQKVEQ-----------------PTQMEQKVEAKP---ATA-T-------PPKPTP-T
ET-PAKAQTP-----------------PAVQTLAQIVAA-----EPPKQPS--------------PP----V
EAVAAPK-VEEKKEPP---KSE------P-APAALQQA---VPVPVKVEPT------IAP------------
PVTTADIE----------------------------------------------------KKPEAKQA----
----------------SPQK--SAPEKSKTPEVATKAAP---G-KQKQASPPKSAPEK-------PKQATPP
----------------------QKQK----TP--------------PPAKQ-VTPPA--------ETKSASD
V-VKA-------------KVAEPLAAA--PLAPAA--AAPIAAAIEQPIAAPEKKPEPPKDA----------
------------------PKAASPKQKTPPPAKQVTPPVEQKVAALN-------------------------
---KPDVAS---------------------------------------------------------------
------------------------------------APAP----QSAVAPGP------------TPAVAPPS
PEAP-SP-------------------------------------------------MVPA--------TPPS
T---PS--SAPPSA------AAVTPPSPAT-------------VTP--PSPAAVTP--PQKQQAAA---AND
KKQEAP---QKPKQQAA----KPGQPQAQGQKQAA------GNKP----QQQQQQQQKQAAAKPTVAPKPAQ
TPGK--PAAPKTASPPS-QQQQSQQQQQGK-GNKASPPKQTAPTG---------------GQPQKPTNAP--
--SAKTTPSPKAAASPKAATPKAGTPPAPAA-------AAPAPGGSN
>novel|bNAC_III|Drosophila_azteca|VCKU01000091.1:2224339-2231310:+/1-825
------------------------------------------------------------------------
------------------------------------------------------------------------
------------------------------------------------------------------------
-------------------------------------------------------MNVEKLKRLQAQVRIGG
KGTPRRKKKVMHQTAATDDKKLQSSLKKLSVSTIPGIEEVNIIKDDLTVIHFNNPKAQASLSANTFAVTGHG
ETKKVVEMLPDILPQLGQETVVQLRMYANAMSNNAK--TE-A-AG--AAGKKPS-TAEE-DDDDVPMLVEDF
DEVAKVEA-T-KQE---AE-QA----------KKPAQENKPKDKQEAK---QQPK--KEDRKKQ-DQKQ---
--QKQADAPKPKE------KQQDNK----KAPAKTQPQEKDLKKNEPASKTQPQ-DKDVKKNE---------
--------------------P---PAN-KEKP---NKNKAEA------------KP-----------QT---
------------AAPS----KPQ------PVEV-PA-----PKQE---------------------------
------------------------------------------------PPKPI-----VE-QKI-----DQP
KPT------------------EQK--IEQPKQT-----------DKKIEQPKQTDQKIEQPKQ---------
TEQRIE-QSKQ--TEQKIEQ-----------------PKQTEQKVEAKP---ATA-P-------PPKPTQ-T
EA-PAKSQTP-----------------PAVQTLAQIVAA-----EPPKQPS--------------PP----V
EAVAAPK-VEEKKEPP---KSE------P-APAPLQQA---VPVPVKVEPT------IAP------------
PVTTADIE----------------------------------------------------KKPEAKQA----
----------------SPQK--SAPEKSKTPELAPKTAP---E-KQKQASPPKSAPEK-------PKQAIPP
----------------------QKQK----TP--------------PPAKQ-VTPPA--------ETKTASD
V-VKT-------------KAAEPPSAATPAAAPPA--AAPPAAAIAQPIAAQEKKPEPLKDA----------
------------------PKAASPKQKTPPLAKPVTPPVEQKVAALN-------------------------
---KPDVAS---------------------------------------------------------------
------------------------------------APAP----QTVVAPGP------------TPAVAPPS
PEAP-SP-------------------------------------------------MVPA--------TPPS
T---PS--SAPPSA------AAVTPPSPAT-------------VTP--PSPAAVTP--PQKQQAAA---ANG
KKQEAP---QKPKQQAA----KPGQPQAQGQKQAA------GNKP----QQQQQQQQKQAAAKPTVAPKPAQ
TPGK--PAAPKTASPPSQQQQQQQQQQQGK-GNKASPPKQTAPTG---------------GQPQKPTNAP--
--SAKTAPSPKAAATPKAATPKAGTPPAPAA-------AAPAPGGSN
>XP_034668822.1|bNAC_III|Drosophila_subobscura|NC_048534.1:1926840419270771-1927508819275260:+/1-746
------------------------------------------------------------------------
------------------------------------------------------------------------
------------------------------------------------------------------------
-------------------------------------------------------MNVEKLKRLQSQVRIGG
KGTPRRKKKVMHQTAATDDKKLQSSLKKLSVSTIPGIEEVNIIKDDLTVIHFNNPKAQASLSANTFAVTGHG
ETKKVVEMLPDILPQLGQETVVQLRMYANAMSNNAK--PE-A-AA--TGEGKPN-TAE--DEDDVPLLVEDF
DEVAKLEA-S-KQEQQQQQ-QG----------KKPAQENKPKDKQEGK--QQQPK--KEDRKKQQEQKQ---
--QKPAEAAKPKE------KQ-DNK----KAAGKGQAQ----AQPQAQAQVQPE-EKDAKKNE---------
--------------------P---QAN-KEKP---NKNKAEA------------KQ-----------QT---
--------A---AVPPK--DKPQ------SVEV-AA-----AKQE---------------------------
------------------------------------------------PPKPV-----VE-QKN-----EQP
KPI------------------EQK--IEQPKQK-----------EQKVEQPKQKEAKIEQPKQ---------
QEPKVE-QPKI--TEQKVE-----------------PPKPTEQKVEAKP---AAA-A-------PPSTAP-T
GA-WGKAQSP-----------------TSGQTLAQIVAA-----EPPKQTS--------------SA----V
EAVAAPK-IEEKKEPQ---KIE------P-ATAPLQQA-VPVPVPVKVEPI----------------VAAA-
PVATLEIE----------------------------------------------------KKPEAKQP----
----------------SPQK--SAP---KTPETAPKSAP---EQKQKQASPPKGATEKL------PKQAAQP
----------------------QKQK----TP--------------PPAKQ-VTPPA--------EAKSATD
V-VKA-------------KAAE----------PLA--AAPAATAAAQPVVAVEKKPEPPKDA----------
------------------PKAASPKQKTPPPAKQVTPPAEPKAPAAA-------P-----------------
---QAAVAE---------------------------------------------------------------
---------------PAPIPAAAAPPA------PIAAPAP--APVAVPAAVP----------AAAPAVAPPT
PEAP-SP-------------------------------------------------MVPA--------TPPS
T---PS--SAPASA------AAVTPPSPASTVT---PPSPVAATAP--PSPVAATP--PQKQQAAAAA-ANG
KKQEAA---QKPKQQPS----KAGQPQAQTQG-------------------QQSQGQAQATAA---------
------------------------------------------------------------GQR---------
-----------------------------------------------
>novel|bNAC_III|Drosophila_gunungcola|WTSR01005000.1:248678-255484:+/1-782
------------------------------------------------------------------------
------------------------------------------------------------------------
------------------------------------------------------------------------
-------------------------------------------------------MNVEKLKRLQAQVRIGG
KGTPRRKKKVMHQTAATDDKKLQSSLKKLSVSTIPGIEEVNIIKDDLTVIHFNNPKAQASLSANTFAVTGHG
ETRKVVEMLPDILPQLGQETVVQLRMFANAMNNQKG--GP-S-NG--E---EPI-AVE--EDDDVPLLVGDF
DEVAKVEA-T-KQP----E-QA----------PKAPAENKPKDRQ-----QKQPQ----------KS-----
-------NEKPKE------KQ-DNK----K-------------------G-Q---GKDNKKND------Q--
------------------------QGNSKDKQ---DKNKDQV------------K----------G-QP---
--------A---PQANK--AEAQ------------TAE--APKQD---------------------------
------------------------------------------------LPKPE-------------------
--------QSKP--------IEQK--VEQPKPTKNQQKTETKPTEQKVEPPKATEKPSEKAKQTD---QPKA
NEPKVDTQPKV-------------------TEQKMEQPKQVEQRIEVKP---AEQKQE------TPKATP-P
ET-PPKAPTPVQKAPSPAVQTPTKAPSPAVQTLAEIVAS-----EPPKQAT-PP---------EKPA-----
-----PK-IEEQ------------------------------PAPAKTEP--------------PVTTAQP-
------------------------------------------------------------------------
---------------------------------------------PKTVSPPKNTQDK-------PKEAISA
QNA-------------TE---KPKQK----TP--------------PPAKQ-ATLAA--------EEPKXAP
EALKAIETPKIADVAAKTPAAE------VAKSTA------SEETKPQ-------APEVAKPTTPEVAKPLXX
PEAKP--------PAEEAAKPEAXXXXXXXXPXIKDSEAPAKPK----------------------------
---DPAAAAPGKPAEXXK------------------------------------------------------
---------------PASPKKERSPPSK-----PVTPPA------PVASTTP--------------VAPP--
-----SP-------------------------------------------------VAPS--------TPPT
T---PT--SMPASV------AAVTPPSPAA-------------VTP--PSPAALTP--PQ-KQ-------NA
KKQEAG--GQKPKQQQP--ANKPQQAQKQPPGXXXXXG--AGXKP------QQKQPNPNPNAKPAVAPKPAQ
PAGK--PATPKA---PN-----QQQQQQGKAANKASPPKQTGATG---------------GQQKPAANSP--
----KTTPSPKAAGSPKATSPKAGTPPN----------PASAPAGPN
>XP_017115239.1|bNAC_III|Drosophila_elegans|NW_016083534.1:248678-255484:+/1-782
------------------------------------------------------------------------
------------------------------------------------------------------------
------------------------------------------------------------------------
-------------------------------------------------------MNVEKLKRLQAQVRIGG
KGTPRRKKKVMHQTAATDDKKLQSSLKKLSVSTIPGIEEVNIIKDDLTVIHFNNPKAQASLSANTFAVTGHG
ETRKVVEMLPDILPQLGQETVVQLRMFANAMNNQKG--AP-S-NG--E---EPI-AVE--EDDDVPLLVGDF
DEVAKVEA-T-KQP----E-QA----------PKAPAENKPKDKQ-----QKQPQ----------KS-----
-------NEKPKE------KQ-DNK----K-------------------G-Q---GKDNKKND------Q--
------------------------QGNNKDKQ---GKNKDQV------------K----------G-QP---
--------A---PQANK--AEAP------------TAE--APKQD---------------------------
------------------------------------------------QPKPE-------------------
--------QTKP--------IEQK--VEQPKSTKNQQKTEAKPTEQKVEPPKATEKPSEKAKQTD---QPKA
NEPKVDTQPKV-------------------TEQKMEQPKPAEQKIEVKP---AEQKQE------TPKATP-T
ET-PPKTPTPAQKAPSPPVQTPTKAPSPAVQTLAEIVAS-----EPPKQAT-PP---------EKPA-----
-----TK-IEEQ------------------------------PAPAKTEP--------------PVTTAQP-
------------------------------------------------------------------------
---------------------------------------------PKSVSPPKNTQDK-------PKEAISA
QNA-------------TE---KPKQK----TP--------------PPAKK-ATLAA--------EEPKIAP
EAIKAIETPKIADAAAKTPAAE------VAKSTA------PEVTKPQ-------APEVAKPTTPEVAKPLAP
PEAKP--------PAADVAKPEAPEAAKPQAPEIKDSEAPAKPK----------------------------
---DPAAAAPGKPAETPK------------------------------------------------------
---------------PASPKKERSPPGK-----PVTPPA------PVASTTP--------------VAPP--
-----SP-------------------------------------------------VAPS--------TPPT
T---PT--SMPASV------AAVTPPSPAA-------------VTP--PLPAALTP--PQ-KQ-------NA
KKQEAG--GQKPKQQQP--ANKPQQAQKQPPGAGAGSG--AGAKP------QQKQPNPNPNAKPAVAPKPAQ
ATGK--PATPKA---PN-----QQQQQQGKAANKASPPKQTGATG---------------GQQKPAANSP--
----KTTPSPKAAGTPKATSPKAGTPPN----------PASAPAGPN
>XP_017011539.1|bNAC_III|Drosophila_takahashii|NW_016039639.1:156095156195-159843161689:-/1-587
------------------------------------------------------------------------
------------------------------------------------------------------------
------------------------------------------------------------------------
-------------------------------------------------------MNVEKLKRLQAQVRIGG
KGTPRRKKKVMHQTAATDDKKLQSSLKKLSVSTIPGIEEVNIIKDDLTVIHFNNPKAQASLSANTFAVTGHG
ETRKVVEMLPDILPQLGQETVVQLRMYANAMNNQKG--GA---TG--D---GPI-PAE--EDDDVPQLVGDF
DEVAKVEA-TSKPA----E-QA----------PKDAVDNKPKD-------KQQPK--KDQKQPQ-KAA----
--------EKPKE------KQ-ENK----K-------------------S-Q--------------------
------------------------QGN-KDKADKGNKNKDQA------------K----------APQP---
--------A---PQANK--EKTQ------------AAE--APKQEAPRQEPKKQEQAKQEAKKQEQPKQELP
KQEQPKQDLPKQEPKKQEQPKQEPKKQEQPKQEQAKQELPKQEPPKQAPPKPA-----AE-QKK-----EQI
KPVDQKI-ETKA--------VEPK--VEQ-----------AKPAEQKVEPPKPTEKPVEKPKQVE---QPKA
NEPKVE-LPKP--TGQQVD-------QSKPTETKVEQP-----KIEAKP---AEPKPE------PPK-----
ET-PGKAATS-----------------PAVQTLAQIVAS-----EPPKQVN-PP---------EKPA----V
EVAAAPK-IEEQKKE--------------------------SPPPAKLEPT------TPPA--APVAIAEP-
PKGAAKQD----------------------------------------------------------------
----------------SPPK--SAPKQ----DSPPKS-------AAKQPSPPKNTQDK-------PI-----
--V-------------TE---KPKQK----TP--------------PPVKQ-VTP-----------------
------------------AAPE------AIKAP---------------------APEVSN------------
---------------------------------AQVAQAPPKPQ----------------------------
---DQAA-----------------------------------------------------------------
------------------------------------------------------------------------
---------------------------------------------------------------------KPE
T---PS--RL--------------------------------------------------------------
------------------------------------------------------------------------
------------------------------------------------------------------------
-----------------------------------------------
>XP_002052850.2|bNAC_III|Drosophila_virilis|NW_002014421.1:1901147519011536-1901522319016970:-/1-565
------------------------------------------------------------------------
------------------------------------------------------------------------
------------------------------------------------------------------------
-------------------------------------------------------MNVEKLKRLQAQVRIGG
KGTPRRKKKVMHQTAATDDKKLQSSLKKLSVSTIPGIEEVNIIKDDLTVIHFNNPKAQASLSANTFAVTGHG
ETKKIVEMLPEILPQLGQETVVQLRMYANSMSNNQK--ATAD-SG--TA--AAP-AAEDDDDDDVPDLVGDF
DEVAKLEA-N-KQQ----E-QA----------AAGQG-------K-----AQQPK--PATEKPK-EA-----
--------KKTN-------KA-DNKADKQQ-------------------QQQPSGKQERKKQ----QPQQ--
------------------------EAN-KTKA----------------------KD--K-QDSKKA-QAKTQ
EKVDKK-SE---PQNNK--EE---------------------------------------------------
------------------------------------------------QPAAA-AVDT---QKK-----ETK
KPS-----------------LEPK--AEQPKPV-----------EPQS-QIAA-------------------
----------------------------------------------------PVPIP-------SPAA----
---AVQAKTP-----------------PAVQTLAQIVAA-----EPTKPA-------------EQKE-----
---------------------I------P-ASALAEQK--PAPAPAKVELK------AEAS-----------
---AAKQE----------------------------------------------------QKTT--------
-------------------------------TAEPEKKP---EPKPKEASPQQATPPS-------AKQAAP-
-----------------------KQV----TP--------------PPAKQ-VTPPA--------EAKA---
------------------PVEQ------LKPQPA------AATAKPA-----EKKPEDVKAAA---------
-------------------QQAGPKQVTP--------ST------EQ-------------------------
---QQKPAT---PAPAAAVPPVASPAAAVP-----PAASPEAAPAVAAAVAPITPPAA--------------
---GPGAA-------PAQTAAPITPPAAV--LAPTVAPAPTAGPAPAAATAPTAAPALITPPAAAPAIAATA
QPQ---------------------------------------------------------------------
------------------------------------------------------------------------
------------------------------------------------------------------------
------------------------------------------------------------------------
-----------------------------------------------
>XP_030565552.1|bNAC_III|Drosophila_novamexicana|NW_020824837.1:1557573-1564445:+/1-800
------------------------------------------------------------------------
------------------------------------------------------------------------
------------------------------------------------------------------------
-------------------------------------------------------MNVEKLKRLQAQVRIGG
KGTPRRKKKVMHQTAATDDKKLQSSLKKLSVSTIPGIEEVNIIKDDLTVIHFNNPKAQASLSANTFAVTGHG
ETKKIVEMLPEILPQLGQETVVQLRMYANSMSNNQK--ATAD-SG--TA--AAA-AGEDDDDDDVPDLVGDF
DEVAKLEA-N-KQQ----E-QA----------AAGQG-------K-----AQQPK--PATEKPK-EA-----
--------KKTN-------KA-DNKADKQQ-------------------QQMPSGKQERKKQ----QPQ---
------------------------------------------------------------------------
--MDKK-SE---PQNNK--EAQP------------AAK---EEQP---------------------------
------------------------------------------------KTAAV-AVDT---QKK-----ETK
KPS-----------------PEPK--AEQPKPV-----------EPPS-QIAA-------------------
----------------------------------------------------PAPIP-------SPVA----
---AVQAKTP-----------------PAVQTLAQIVAA-----EPAKPA-------------EKKE-----
---------------------I------P-ASAPAEQK--PAPAPAKVELK------AEAG-----------
---AAKQE----------------------------------------------------QKTT--------
-------------------------------TAEPEKKP---EPKPKEASPQQATPPP-------VKQAAP-
-----------------------KQV----TP--------------PPAKQ-VTPPA--------EAKA---
------------------SVEQ------LKPQPA------ATTAKPA-----EKKPEDVKAAA---------
-------------------QQAAPKQVTP--------STEPKITVEQ-------------------------
---QQKAAT---PAPAAALPLVASAAASA----------------VAAALAPITPPAA--------------
---GPGTA-------PAQTAALIT---AV--PAPTVAPAPTA--APAAAPVPTSAPAPITPPAAAPAIAPTA
QPAA-AP------DQIVTPTAAPATASAPASPPAAIPAVAPPTGAPT---------AAPA------------
T--APA---ATPAA------AAAPTPAPATLPTAGPTPAASPASAP-SPAPAAPKA--AAAAPKTAAA-ANG
KKQEAA---QKSKQPKP------GQTQQQTQKQPQ------PNKP------QQQQQKQTA-AKPTVAPKPET
ASAK--PAGPKQ--PAGAAGTQPQQQQQGK-GNKASPPKQQPAAAKSNPQQQQQQQKAGDGKPKTPANTPNS
QASPKASPSPKAGASPKSTSPKAGTPTTPTAVAQ--PQPAPGTGGAN
>XP_017858497.1|bNAC_III|Drosophila_arizonae|NW_017127683.1:2261512022617541-2262192722622018:+/1-787
------------------------------------------------------------------------
------------------------------------------------------------------------
------------------------------------------------------------------------
-------------------------------------------------------MNVEKLKRLQAQVRIGG
KGTPRRKKKVMHQTAATDDKKLQSSLKKLSVSTIPGIEEVNIIKDDLTVIHFNNPKAQASLSANTFAVTGHG
EMKKVVEMLPEILPQLGQETVVQLRMYANSMSNNQK--ST-D-SG--TA--TAQ-AAD--DDDDVPDLVGDF
DEVAKQEA-A----------------------AAG---------K-----DQQPK--PATEKPQ-DA-----
--------KKANK------QV-DNK----Q-------------------AQQPS-KQERKKQ---QQQQQQK
QQQQQQQQQQQQQQPEQQQQHQQQQPQ-QKPN---N--TNEK-----------PKD--K-QDNKKG-QPKKQ
ETAEKK-DE---PQNNKQKDQLD------------AIK----TEV---------------------------
------------------------------------------------KPAAV-AVDN---QKV-----EAK
KST-----------------PEPKI------------------------QPASAP-----------------
-------QP---------------------------------------------------------AP----
---AAKTNTA-----------------PAI-TLAQIVAA-----EPLKPV-------------EEKK-----
------------------------------AEQPVEQKPAPAPAPAKTEVK------ID-------------
---ATKQE----------------------------------------------------PKTV--------
----------------------AAP-----------------EPKPKEASPLQAAP---------PKQSTT-
-----------------------KQV----TP--------------PPAKQ-ISPPA--------EAKT---
------------------PVEQ------LKQQPA--------AAKAQ----QEKKSENKKGAAPSQA-----
------------------QKQA--KQVTPQPAKQVTPPATPAAAPPETAAVVSAPSATAAVPAPVGSATAIP
FAVQPAASA---AQAATQ-PTAAPAPQAAP----SAAPTPIVASLAAPASNPIAAPPAPLAPASAPVVAPTA
AAIAPVTA-------PATAA-------------PTVAPEQ---KTAAPATTP----------GQKPVAAPTT
PLAALAPATPPVKAAPLAAPATPPATTGPTAAPATPPATAGPTAAPATSPAAAASPAAPA--------TPPA
TA-GPTVVPATPPT------AAAPPAAPATSLATA-SPTAAPATPPVAPA------------QKQVAP-PNN
KKQDTA---QKPKQQQQQ-QGKPTQTQPQGQKQSQ--ANSGGNKP---QQQKQPQQA-----KPAVAPKPET
QASK--PATSWC------------------------------------------------------------
-----------------------------------------------
>novel|bNAC_III|Drosophila_americana|UEJX01001008.1:2549527620-3200332117:+/1-688
------------------------------------------------------------------------
------------------------------------------------------------------------
------------------------------------------------------------------------
-------------------------------------------------------MNVEKLKRLQAQVRIGG
KGTPRRKKKVMHQTAATDDKKLQSSLKKLSVSTIPGIEEVNIIKDDLTVIHFNNPKAQASLSANTFAVTGHG
ETKKIVEMLPEILPQLGQETVVQLRMYANSMSNNQK--ATAD-SG--TA--AAA-AGEDDDDDDVPDLVGDF
DEVAKLEA-N-KQQ----E-QA----------AAGQG-------K-----AQQAK--PATEKPK-EA-----
--------KKTN-------KA-DNKADK-Q-------------------QQQPSGKQERKKQ----QPQQ--
------------------------EAN-KTKA----------------------KD--K-QDSKKA-QVKTP
EKVDKK-SE---PQNNK--EAQP------------AAK---EEQP---------------------------
------------------------------------------------KPAAA-AVDT---QKK-----ETK
KPS-----------------PEPK--AEHPKPV-----------EPQS-QIAA-------------------
----------------------------------------------------PAPIP-------SPAA----
---AVQAKTP-----------------PAVQTLAQIVAA-----EPAKPV-------------EKKE-----
---------------------I------P-ASAPAEQK--PAPAPAKVELK------AEAG-----------
---AAKQE----------------------------------------------------QKTT--------
-------------------------------TAEPEKKP---EPKPKEASPQQASPPP-------VKQAAP-
-----------------------KQV----TP--------------PPAKQ-VTPPA--------EAKA---
------------------SVEQ------LKPQPA------ATTAKPA-----EKKPEDVKAVA---------
-------------------QQAAPKQVTP--------STEPKISVEQ-------------------------
---QQKAAT---PAPAAAVPLVASAAAP----------------------APITPPAA--------------
---GPGTA-------PAQTAALIT---AV--PAPTVAPAPTAAPAPAAAPVSTAAPAPITPPAAAPAIAPTA
QPAA-AP------AQIVTPTAAPATAPAPATPPAATPAVAPPTGAPT---------AAPAEAAAAAPKAAPT
T--APA---ATPAA------AADPTPTPATLPTAGPTPAASPASAP-APAPAAPTA--AAAAQKTAAA-ANG
KKQEAA---QKSKHQAR------SRTQT--------------------------------------------
------------------------------------------------------------------------
-----------------------------------------------
>XP_017046341.1|bNAC_III|Drosophila_ficusphila|NW_016073226.1:842042842138-845827847586:-/1-584
------------------------------------------------------------------------
------------------------------------------------------------------------
------------------------------------------------------------------------
-------------------------------------------------------MNVEKLKRLQAQVRIGG
KGTPRRKKKVMHQTAATDDKKLQSSLKKLSVSTIPGIEEVNIIKDDLTVIHFNNPKAQASLSANTFAVTGHG
ETRKVVEMLPDILPQLGQETVVQLRMYANAMNNQKG--AP-S-SG--E---GPV-PAE--EDDDVPLLVGDF
DEVAKVEA-T-KQT----E-QA----------AKENVESKPKDKQ----TQQQPK--KEPKQQQ--------
-------NEKP--------KQ-DNK----K-------------------G-Q---GKDGKKND------Q--
------------------------QAN-KDKQ---NKNKDQA-----------QK----------G-QQ---
--------A---PQAKQ--EKTK------------AAE--TSKQD---------------------------
------------------------------------------------ISKAP-----AE-QKK-----EQS
KPADQKI-EAKP--------AEQK--VEQPKPTETQQKIESKPAEQKVEPPKQTEKPVEKPK--D---QPKV
NEPKVE-QPKA--TGQQTDLKI----QPKPTEQKVEPLKQAEQKVDLKP--------E------PPKPTP-A
EP-PAKASTP-----------------PAVQTLAQIVAS-----EPPKQAA-PP---------EKPA----A
EAAPAPK-IEEQKKE--------------------------SPPPAKVEPT------IA-----PVATAEP-
PKSAPKQD----------------------------------------SPPKSAPKQESPPKSAPKQE----
----------------SPPK--NAPKQ----DSPPKS-------TPKQASPPKSTLDK-------PKEETLP
QTA-------------AE-----------------------------PVKQ-VRPPA--------ETPKV--
-------------------APE------TNKAPS------PEVAKTT-------APEVAT------------
------------------------------------AQVPPKPQ----------------------------
---EQATVAPEKPAEPPK-PAGED------------------------------------------------
------------------------------------------------------------------------
------------------------------------------------------------------------
------------------------------------------------------------------------
------------------------------KGFRSGSCGSGH------------------------------
--------------------------------------RHSG------------------------------
-----------------------------------------------
>novel|bNAC_III|Drosophila_micromelanica|SCDX01000588.1:3812340323-4469144865:+/1-729
------------------------------------------------------------------------
------------------------------------------------------------------------
------------------------------------------------------------------------
-------------------------------------------------------MNVEKLKRLQAQVRIGG
KGTPRRKKKVMHQTAATDDKKLQSSLKKLSVSTIPGIEEVNIIKDDLTVIHFNNPKAQASLSANTFAVTGHG
ETKKIVEMLPDILPQLGQETVVQLRMYANSMSGNQK--AT-E-TG--AA--AAK-LGE--DDDEVPLLVGDF
DEVAKVEA-N-KQQ----E-QA----------AAGAND----KKP-----EQQAK--PAQEKPQ-DA-----
--------KKAN-------KA-DNK------------------------QPQSG-KQERKKQ---QQPQQ--
------------------------EAN-KKTS-------NEK-----------PK------DNKKA-QPNPQ
EKVDKK-GE---PQINK--DKVD------------AAK----EQP---------------------------
------------------------------------------------KPQAT-VVDN---QKTV----DPK
KPS-----------------AEPK--AEQPKPV-----------KTKS-ETAIVP-----------------
-------QPSQ-------------------------------------PTALVAPSP-------AAGA----
---PAQARTP-----------------PAVQTLAQIVAA-----EPPKPA-------------EEKP-----
----DQK-AEKKENA------A------PVASPPGEQK--PAP----VEAS------VEAI-----------
---AAKQE----------------------------------------------------QKPAAA------
----------------------AAP-------AEPEKKP---EPRPKEASPQKVAPQQ-------AKQAAP-
-------------------------------------------------KQ-ATPPA--------KAES---
------------------PVKQ------QQPKPV-----EAADAKPA-TKPEEKKPE--KNTAPAQQ-----
------------------PKQATPKQVTPPPAKQVTPPAEPKAAEQQ-------------------------
---QPKAAA---PTTASA-PTAAPAPAAAP--------TPSAA-----------------------------
---APAPA-------PAPAAPPAA--------SPATPAAT---PAAVSASAPSTAVAPVEAPAAAPATAPAT
PPAS-AA-----TASAAAAVSAPVSVAAPAPTPAVALVDA-------K-------LAAPP--------TAPV
AALAPAL-TVAPAA------AAAAIPAPAPAPATA-PPATSPATAA--PAPAPATA--PAPAQKPAAA-ANG
KKQEAA---QKPKQQQP----KPGQAQQQAQKQNGS------------------------------------
--------------------------------------SQAG------------------------------
--WTESGPTAAAGKGQQSLS--------------------------A
>novel|bNAC_III|Drosophila_lacertosa|SCDZ01000210.1:207060209382-213723213931:+/1-763
------------------------------------------------------------------------
------------------------------------------------------------------------
------------------------------------------------------------------------
-------------------------------------------------------MNVEKLKRLQAQVRIGG
KGTPRRKKKVMHQTAATDDKKLQSSLKKLSVSTIPGIEEVNIIKDDLTVIHFNNPKAQASLSANTFAVTGHG
ETKKIVEMLPDILPQLGQETVVQLRMYANAMSGNQK--AS-E-TG--AA--APS-LGE--QDDEVPMLVGDF
DEVAKLEA-N-KQQ----E-QA----------AAGKDD----KKQ-----EQQAK--PAQEKPK-DP-----
--------KKPN-------KA-DNK------------------------QPQPS-KQERKKQQQQQQPQQ--
------------------------EAN-KQPK---NAGQNEK-----------PKN--K-QDNKKA-QPKAQ
EKVEQKTNE---PQINK--DKVD------------VAK----EQP---------------------------
------------------------------------------------KPATI-AADN---QKTK---EEPK
KPS-----------------AEPK--AEQPKPV-----------ETKT-QPTAAPAPAQ-------------
-------QPSQ-------------------------------------APAAAAPIP-------LPAP----
---PAKAKTP-----------------PAVQTLAQIVAA-----EPPKPA-------------EEKI-----
----EQK-PDKKE--------A------PVA----EQK--PAAAPAKVEPK------PEAN-----------
---VTKQE----------------------------------------------------QKPAA-------
----------------------AAPASPTAITAEPEKKP---EPKQKEASPQKSAPQQ-------AKQATP-
-------------------------------------------------KQ-ATPPA--------EPKA---
------------------PVEQ------QQPKPA--------EAKAA----EVKKPEDKKKAAPAQQ-----
------------------QKQAAPKQVTPPPAKQVTPPAEPKPVEQQ-------------------------
---QQKVAA---PAAA---PTAAPAAALAV--------APTAAPAVAPTAAPIAAPTAT------PAAAPAV
AP-APTSA-------PAPIALPAA--------APATPPSA----APVAAPAPPTA-APATAPATPPATAPAT
PPAT-APTAPP-TAAPAAAITAPVPAAAPAPLPAEAPVAAAPARAPV---------AVPAPAPVAAP-APPA
A--APATAPAPPAAIPAAAPAAAPVAAPAAAPAA--APAASPAAAP-AASPAAAPA--AAPAQKPAAT-AN-
----AA------------------------------------------------------------------
------------------------------------------------------------------------
--ATAATTTAAKAGGGQARS------------------RAQTRNACS
>XP_030238549.1|bNAC_III|Drosophila_navojoa|NW_022045878.1:473553475877-480222480435:+/1-768
------------------------------------------------------------------------
------------------------------------------------------------------------
------------------------------------------------------------------------
-------------------------------------------------------MNVEKLKRLQAQVRIGG
KGTPRRKKKVMHQTAATDDKKLQSSLKKLSVSTIPGIEEVNIIKDDLTVIHFNNPKAQASLSANTFAVTGHG
ETKKIVEMLPEILPQLGQETVVQLRMYANSMSNNQK--ST-E-SG--TA--AAQ-AAD--DDDDVPDLVGDF
DEVAKQEA-A----------------------AVG---------K-----EQQQK--PATEKPQ-DA-----
--------KKSNK------QA-DNK----Q-------------------SQQPS-KQERKKQ---QQQQQQK
QQ--------------------PQQPQ-QKPN---N--TNEK-----------PKD--K-QDNKKG-QPKKQ
ESSIKK-DE---PQNNKQKDQLD------------AAK----VEV---------------------------
------------------------------------------------KPAAI-AVDN---QKV-----EAK
KST-----------------PDAK--ADQSKTV-----------EPKI-QPGSAS-----------------
-------QPAP------------------------------------------AATP-------GAAP----
---AAKANTP-----------------PAMQTLAQIVAA-----EPPKPV-------------EEKK-----
------------------------------AEQSVEQK--TAPAPSNTEVK------VD-------------
---DIKQK----------------------------------------------------PKAA--------
----------------------AAP-------------------EPKEVSPQQAAS---------PKQATP-
-----------------------KQV----TP--------------PPAKQ-ITPPA--------ETKA---
------------------PV-----------QPA--------AAKAG----QEKKSESKKGAAPAQA-----
------------------QKQA--KQVTPPPANQVTPPATPPAAAAE----VTPP------PAPVGPVNAAP
LAVQPSATA---PPAAAQ-PTAASAPQGAPLAPSTSTPTPIVAPLAAPTQAPIAAPLA-------PVAAPTA
VA-APLAA-------PATVATTVAPEQKSV-AAATTPP------VTAASATPPTTIASTVAPGQKPAVVPTT
PSATAAPATPPTTAGPTATLATPPVTAAPPAAPATPPAAAAPT-------------VAPA--------TPPT
TA-APTVAPATPPA------TAAPTVAPATPPATV-APTVAPATPATTPAPTATPT--VASAQKQAAA-PNN
KKQDAA---QKPKQQQQQ-QLKPGQTQPQVVQNLQIPSNSNSSRE---RDTRLRHQN-----SNQLVLK---
------------------------------------------------------------------------
-----------------------------------------------
>XP_032584271.1|bNAC_III|Drosophila_mojavensis|NW_001979113.1:2417470624176903-2418130224181405:+/1-725
------------------------------------------------------------------------
------------------------------------------------------------------------
------------------------------------------------------------------------
-------------------------------------------------------MNVEKLKRLQAQVRIGG
KGTPRRKKKVMHQTAATDDKKLQSSLKKLSVSTIPGIEEVNIIKDDLTVIHFNNPKAQASLSANTFAVTGHG
ETKKVVEMLPEILPQLGQETVVQLRMYANSMSNNQK--ST-E-SG--TA--TAQ-AAD--DDDDVPDLVGDF
DEVAKQEA-E----------------------AAG---------K-----EQQPK--PATEKPQ-DA-----
--------KKAN------------K----Q-------------------TQQPN-KQERKKQ---QQQQQQQ
QQQKQQQQQQQQR---QQQQQQQQQPQ-PKLN---N--TNEK-----------PKD--K-QDNRKG-QPKKQ
ETAEKK-DE---PQNNKQKDQLD------------AAK----TEV---------------------------
------------------------------------------------KPAAV-AVDN---LKV-----EVE
KST-----------------PEPKI------------------------QPASAP-----------------
-------QPAP--AAASAAAPA--------------------------AASAAAPAAA-----PAAAP----
---AAKTNTT-----------------PTMQTLAQIVAA-----EPPKPV-------------EEKK-----
------------------------------AEQLVEQK--PAPASAKTDVK------AD-------------
---ATKQE----------------------------------------------------QKTA--------
----------------------AAP-----------------EPKPKEASPQQAAP---------PKQ----
------------------------------SP--------------PPTKQ-ITPPA--------EAKA---
------------------PVEQ------LKQQPA--------AAKAP----QEKKSESKKGAAPPQA-----
------------------QKQA--KPVTPQPAKQVTPPATPTAAPPAAAAVVSAPTSTAAVPAPVGSANAVP
LAVQPAASAASAAPAATQ-STAAPAPKAAP----SAAPTPTVASLAALTPAPIATPPASLAPAPAQVVAPTA
A--APLTA-------PATIA-------------PTVAPEQ---KTAAASATSATTVVSTVAPGQTLAAAPTI
PPATVAPATSPATAAPPASPATPPATAGPTAA----PATAGPT-------------AAPT--------TPPA
TA-GP---PSTPAA------TAAPPAAPATLPATA-GPTAAPATLPATAAP---------------------
-----------PQQQLP-------------------------------QQLLLLHQ----------------
------------------------------------------------------------------------
-----------------------------------------------
>XP_023170580.1|bNAC_III|Drosophila_hydei|NW_019378920.1:232312232385-236072237942:-/1-610
------------------------------------------------------------------------
------------------------------------------------------------------------
------------------------------------------------------------------------
-------------------------------------------------------MNVEKLKRLQAQVRIGG
KGTPRRKKKVMHQTAATDDKKLQSSLKKLSVSTIPGIEEVNIIKDDLTVIHFNNPKAQASLSANTFAVTGHG
ETKKIVEMLPEILPQLGQETVVQLRMYANSMSNNQK--SA-E-SG--TA--AAQ-AVE--DDDDVPDLVGDF
DEVAKQEA-A----------------------AAG---------K-----EQQAK--PTTEKTK-DA-----
--------KNANK------QA-DNK----Q-------------------AQQPS-KQERKKQ---QQQQQQQ
QQ--------------------QQQPQ-QKPN---N--MNEK-----------PKD--K-QNNKKG-QPKNQ
EKAEKK-NE---PQNNKQNDQLEV------------------------------------------------
------------------------------------------------KPAAI-AVDN---LKV-----EAK
KST-----------------SEPK--TEPSKTV-----------EPKT-QPAAAP-----------------
-------QPG--------------------------------------PVAVPAPQPG-----AAAVP----
---AGKANTP-----------------PAMQTLAQIVAA-----EPPKPV-------------EEKK-----
------------------------------AEQPVEQK--SPPTSAKAEIK------AD-------------
---VDKQD----------------------------------------------------QKTA--------
--------------------------------SEPEKKP---EPKPKEVSPQQTAPPQ-------AKQPAP-
-----------------------KQV----TP--------------PPAKQ-VTPPA--------ETKA---
------------------TVEQ------MKQQPT--------VAKTP----QEKKPEDKKSAAPAQQ-----
------------------PKQATPKQVTPPPTKQVTPPATPAVP----------------------------
---APAAST--------------------------STPATVAAPVTAPVAAPVAAPVA--------------
---APITS-------PVTA--------------PVTAP------VTAAVASP--------------AGTTVS
PAVAVAPA------------ASAAAVVQAAAAAVTAPKAAAPTEQSS---------AAPS------------
----PV--AAPESA------AAAPLATTLATP-----PIVASTTPPT-------------------------
-----------------E-QLLP-------------------------------------------------
------------------------------------------------------------------------
-----------------------------------------------
>novel|bNAC_III|Drosophila_truncata|VNJQ01000689.1:61639621096357675008-66117667357022666752:+/1-814
MK----------------------------------------------------------------------
--------------------------------------------------------RQFRENMAMLAQ-LEA
EDTKFAEMEDVIQKENQMQEIVN-----EVCSSFNVSKLSQF------------------------------
--------CNRI-----------------------------------ASDQPNHAMNVEKLKRLQAQVRIGG
KGTPRRKKKVMHQTAATDDKKLQSSLKKLSVSTIPGIEEVNIIKDDLTVIHFNNPKAQASLSANTFAVTGHG
ETRKVVEMLPDILPQLGQETVVQLRMYANSMNQQKG--AA-------EGAAVPS-AAE--EDDDVPLLVGDF
DEVAKVEATS-TKQ----E-QP----------PKKE-----EERK-----KQEPQ-KPQQQKPQ-ET-----
--------AKPKE------KQADNK----R-------------------A-Q---AQEGKKKE--QQQQQ--
------------------------QGN-KDKQ---NKNKDQN------------------KDQAKD-QPQ--
--------A---SQADK--DKPAQ------------------AQD---------------------------
------------------------------------------------LQKPQTTKQE---QKK-----VSP
KPTEQQK--------------EQK--QDKPKPT-----------EQKAPQPKASEAKKAEP-----------
-------QPLA--AAP-----S----QQKAPESKTQPE---EPKVEVKA------APE--------------
---PPKAWGA-----------------PGVQTLAQIVAS-----EPPKPA-------------EKPA----T
EAIPASK-IEEPKKVS------------P-----------PVTPPAKVEPT------IAST-AAPTVAAEP-
PKSVAAPEV------------------------------QPKSPPKQESPPKSAPKQESPSQSAPKQE----
----------------SPPK--TAPPA----EVPSKSAQ---E-KPKQASPPKNVAEK-------PKQGTLP
QNA-------------AE---KQKQK----TP--------------PPAKQATTPPA--------EAAKA--
------------------PATE------ATKAPA------PEAAKAP-------TPEAAKASTPEAAKAPTP
EAGKPSTPEVLKAAASEAPKVTAPEAAKP-TAPEVAN----KAQ----------------------------
---EPVAAAPKKPAETPK-PVAE----------------------------------T--------------
---A--PA-------PAATPKETQPPSK-----PVTPPA--------AAATP-------------TAEAP-S
PVAP-SPVAP--------SPVAP------------------------S-------PVAPL--------TPPS
T---PT--SAPPSA------AAVTPPSPAA------------AVTP--PSPTAAVT--PQ-PQKQAPQ----
KKQEAPGGGQKPKQQQQ--QQKPQQGQKQPPASSG--------------------------------PKTSS
GRSE------------------------------AFATKDS-------------------------------
-----------------------------------------------
>novel|bNAC_III|Drosophila_robusta|SCDV01000375.1:2801528139-3182633663:-/1-616
------------------------------------------------------------------------
------------------------------------------------------------------------
------------------------------------------------------------------------
-------------------------------------------------------MNVEKLKRLQAQVRIGG
KGTPRRKKKVMHQTAATDDKKLQSSLKKLSVSTIPGIEEVNIIKDDLTVIHFNNPKAQASLSANTFAVTGHG
ETKKIVEMLPDILPQLGQETVVQLRMYANSMSGNQN--AT-E-TG--AA--AAK-LGE--DDDDVPLLVGDF
DEVAKEEA-N-KQQ----E-QA----------AASKGD----KKE-----EQQAK--PAQEKPK-DA-----
--------KKAN-------KA-DNK------------------------QPQPN-KQERKKQ----QQQQ--
------------------------EAN-KKPN---NTGQNEK-----------HK------DNKKA-QPKPQ
EQVAKK-SE---PQINK--DKVD------------AAI----AQPQPAA-----------------------
------------------------------------------------KPPAT-AVDN---QKTA----EPK
KPS-----------------PEPT--AEQSKPA-----------EPKT-QPAAAA-----------------
-------QPSQ-------------------------------------AAEVVASIP-------PAAA----
---PANAKTP-----------------PAVQTLAQIVAA-----EPPKPA-------------EEKS-----
----AQK-AEQKENA----APA------PVASPAGEQK--PAPAK---------------------------
---AGKQE----------------------------------------------------QKAAAA------
----------------------AAPPSPAASTTEPENKP---DPKQKEASPQKAAPQQ-------AKQVAP-
-----------------------KQV----TP--------------PPAKQ-VTPPA--------EAKL---
------------------SEDQ------QQSKPT---DANAATIKPD-PKPEEKISEEKKNAAPAQQ-----
------------------PKLATPKQVTPPPAKEPTPSSEPKAVEQQ-------------------------
---QPKAAA--VVASTTA------------------------------------------------------
---------------------------------PAVAPA-----LSAAVTAP--------------------
---------------------------------------------------------APA--------APPA
A--SPDALSAT---------AAGPVATPAAAAVA--APVSTP--AP-AAAPAAASA--PASQQLP-------
-------------QQLR----LLLQWQLLLQQQLQ-------------------------------------
------------------------------------------------------------------------
-----------------------------------------------
>XP_020800864.1|bNAC_III|Drosophila_serrata|NW_018366386.1:11766541176742-11804051182302:-/1-610
------------------------------------------------------------------------
------------------------------------------------------------------------
------------------------------------------------------------------------
-------------------------------------------------------MNVEKLKRLQAQVRIGG
KGTPRRKKKVMHQTAATDDKKLQSSLKKLSVSTIPGIEEVNIIKDDLTVIHFNNPKAQASLSANTFAVTGHG
ETRKVVEMLPDILPQLGQETVVQLRMYANSMNQQKG--AA---GG--EGAAVPT-GTE--EDDDVPLLVGDF
DEVAKVEA-S-TKQ----E-QP----------LKK------EQHK-----KQEPK--PQQQKPQ-ET-----
--------AKPK----------DNK----K-------------------A-Q---AQEGKKK----EQQQQ-
--------------------P---QGN-KDKQ---NKSKEQV------------------KDQSKA-QPP--
--------A---PQADK--EKPVQA----------AAA--P-------------------------------
---------------------------------------------------PQ-AKQD---QKK-----DSP
KPTDQQK--------------EQK--LEKPKPT-----------EQKTPQPKANEAKMAEP-----------
-------QPKP--AAPKIEQNS----QQKVPEVKTQPE---QPKVEVKA--AGEPKPE--------------
---PPKAWGA-----------------PGVQTLAQIVAS-----EPPKQA-------------EKPA----A
EATPAPK-SEEPKKVS------------P-----------PVTPPAKIEPT------IAPT-AATTITAES-
TKSVAPSE----------------------------------------VQ----------PKSAPKQE----
----------------SPPK--SAPPA----EVAPKSAQ---E-KPKQASPPKNVAEK-------PKQGTPP
QNT-------------SE---KQKQK----TP--------------PPAKQPTTPPV--------EAAKA--
------------------PVTE------VAKAPA------PDATKAP-------APEVVKAPTPETP-----
-------------------KAPALEAVKA-PAPEIANTQPAKAQ----------------------------
---EPVAAAPEKPAETPK-PVAA----------------------------------P--------------
---A--PA-------PAPTPKETQAINK-----QVTPPAT----TPAAAATP-------------TAEAP-S
PVAP-SP-------------------------------------------------LLP-------------
------------------------------------------------------------------------
------------------------------------------------------------------------
------------------------------------------------------------------------
-----------------------------------------------
>XP_016956915.1|bNAC_III|Drosophila_biarmipes|NW_016033802.1:32627773264684-32678593271603:+/1-1030
MSRMD----------------------------------LTPLHTTATGVRPSSVRSAETSRVSWPSRWTPP
IPPVANTRMPTRWAMIIVAATVVPPLCL----------------------LDTTKGRSLREHLITCSRGFLA
SVVSSSRVSPTLIRPSRMPMVAGMAPFCRTCSS-TASAVRTFSGIGIPCVMIVDSRATTGFWSCSARRTSGC
STMWSCWRCKRRRTSRTAGNGNRTHLRSNIGTKSNQNKSNARLLIYRCCEDPDCKMNVEKLKRLQAQVRIGG
KGTPRRKKKVMHQTAATDDKKLQSSLKKLSVSTIPGIEEVNIIKDDLTVIHFNNPKAQASLSANTFAVTGHG
ETRKVVEMLPDILPQLGQETVVQLRMYANAINSQKG--GA---PG--E---GPL-PAE--EDDDVPQLVGDF
DEVAKVEA-TAKQP----E-QA----------PKDSVENKQKDTA-----QQQSK--KDQKQPQ-KTA----
--E-NKPNEKPKE------KQ-DNK----K-------------------G-Q---AKDTKKND------Q--
------------------------QGN-KKKP---NKNKDQD------------K----------G-QP---
--------A---PQANK--EKTQ------------AAG--TPKQETPRKEAPKQELLKQEAQKQEPPKQEPP
K-------LAAQ----------------------------KQEAPKQVVSKPA-----AE-QKK-----EQP
QPAEQKI-ETKP--------------VEQTKPI------ETKPAEKKVEPPKQSEKPAEKPKQVE---QPKA
TEPKVE-QPKP--TGQQVDQNA----QPKPTEQKVEQPRQAEQRIEAKP---AEQKPQ------AQK-----
ET-PGKAATP-----------------PAVQTLAQIVAS-----EPPKQTT-PP---------DKPA----G
EVATTPK-IEEQ-KE--------------------------SPPPAKLEPT------IPPA--APVAAAEP-
PKSAPKQE--------------------------------------------------SPPKSAPKQE----
----------------SPPK--SAPKQ----ESPPKS-------AAKQPSPPKSTQDK-------PV-----
--V-------------TE---KPKQK----TP--------------PPAKQ-VTPPA--------EVPKT--
------------------PAPE------PIKAPS------PEAIKTA-------APEVSN------------
---------------------------------AQVARAPAKAQ----------------------------
---DLTADS---------------------------------------------------------------
------------------SKKETPPPAK-----PVTPPA------PVASATP--------------AEAP--
-----SP-------------------------------------------------LAPS--------TPPS
T---PT--SAPPSA------AAVTPPSPAA-------------VTP--PSPAAVTP--PQ-KQAAAPQAQNA
KKQEAG--GPKPKQQQP--ANKPQQAQKQPPGGAAGAGGPGGNKP------QQKQPNPNANAKPAVAPKPAQ
AAGKPAPASPKA--APN-----QPAQQQGKPAGKASPPKQTGPTG---------------GQQKPAANSP--
----KPTPSPKAGGSPKAASPKAGTPPNPN--------PSAAPAGPN
>XP_016985698.1|bNAC_III|Drosophila_rhopaloa|NW_016061941.1:76709-83593:+/1-808
------------------------------------------------------------------------
------------------------------------------------------------------------
------------------------------------------------------------------------
-------------------------------------------------------MNVEKLKRLQAQVRIGG
KGTPRRKKKVMHQTAATDDKKLQSSLKKLSVSTIPGIEEVNIIKDDLTVIHFNNPKAQASLSANTFAVTGHG
ETRKVVEMLPDILPQLGQETVVQLRMYANAMNNQKG--GP-G-GA--E---EPI-PAE--EDDDVPLLVGDF
DEVAKVEA-T-KQP----E-QA----------PKESVENKPKDKQQ---QQQQPK--KDQKQPQ-KTP----
--QTTKPNEKPKE------KQ-DIK----K-------------------G-Q---GKDGKKND------Q--
------------------------QGN-KEKQ---NKNKDQA------------K----------G-QS---
--------A---PQTTK--ESTQ------------AAG--TPDQDLPKPET---------------------
-----------------EQKKEQTKPIDQRSTQ-------AAGTPDQDLPKPE-----TE-QKK-----EQA
KPIDQKI-EIKP--------VEQK--AEQSKPTENQQNTETKPAEQKVDPPKPAEKTLEKSKQPG---QLKA
NEPKVE-QPKP--TGQQIDLNT----QFKITEQKVEQPKQAEQRTEEKS---TEQKPE------PPKPTP-S
ET-PAKASTP-----------------PAIQTLAEIVAS-----EPQKQAT-PS---------AKPT----V
EAAPAAK-IEEQPKE--------------------------LPSPAKNEPS-----------SAVVINAEP-
------------------------------------------------------------------------
---------------------------------------------PKRPSPPKNSQDK-------PKES---
----------------TE---KLKQK----TP--------------PPAKQ-ITLPE--------EAPKIAH
EAVKATETAK--------SAAE------VVKAPA------PEVAKPP-------PPEVAN------------
---------------------------------VQNSQAPPQPK----------------------------
---DQATAAPAKTAETPK-PVEEI------------------------------------------------
---------------KAAPRKETTPPTK-----PVTPPA------PVASATP--------------AEGP--
-----SP-------------------------------------------------AAPS--------TPPS
T---PT--SMPPSV------AAVTPPSPAA-------------VTP--PSPAGGTP--PQ-KQ--TPQ-ANV
KKPEAG---QKAKQQQP--ANKPQQAQKQSPG----AGGSGGSKP------QQKQPNPNANAKPAVAPKPAQ
ATGK--PASPKA---PN-LANQPNQQQQGKAANKASPPKQAGPAG---------------GQQKPAANSP--
----KTTPSPKAAGSPKATSPKAGTPPN----------PSSAPGGPN
>novel|bNAC_III|Drosophila_birchii|VNKA01006188.1:3274332804-3649138379:-/1-614
------------------------------------------------------------------------
------------------------------------------------------------------------
------------------------------------------------------------------------
-------------------------------------------------------MNVEKLKRLQAQVRIGG
KGTPRRKKKVMHQTAATDDKKLQSSLKKLSVSTIPGIEEVNIIKDDLTVIHFNNPKAQASLSANTFAVTGHG
ETRKVVEMLPDILPQLGQETVVQLRMYANSMNQQKG--AA---AGGVDGTAVPT-GAE--EDDDVPLLVGDF
DEVAKVEA-S-AKQ----E-QP----------PKK------EERK-----KQDAK--PQQQKPQ-EA-----
--------AKPKDN-----KQ-DNK----KA-----------------QA-Q---AQEGKKKEQQQQQQQ--
------------------------QGN-KEKQ---NKNKDQV------------KD--QAKDQAKG-EPQ--
--------A---PQADK--EKPAQA----------AAA--PPAQD---------------------------
------------------------------------------------LQKPQ-AKQE---QKK-----ASS
N---QPK--------------EQK---EKAKPT-----------EQKTSQPKATEAKKAEP-----------
-------QPQP--ATPKAEQNT----QQKAPEVKAQPE---EPKVEVKA--AAEPKPE--------------
---PPKAWGS-----------------PGVQTLAQIVAS-----EPPKPA-------------EKPA----P
EAILAPK-IEEPKKAS------------P-----------PATPPAKVEPT------IAPT-AATTTAAEP-
PKTIAPPE----------------------------------------EQ----------AKSAPKQD----
----------------SPPK--SAPPA----EVPSKSTQ---E-KPKQASPPKNVAEK-------PKQGTPP
QNT-------------AE---KQKQK----TP--------------PPAKQATTPPA--------EAAKA--
------------------PATE------AAKAPA------PEPTKAP-------APEVIKASAPEAP-----
-------------------KVPASEAAKA-PAPE--------AQ----------------------------
---KPAAAAPEKPAETPK-PLAE----------------------------------T--------------
---A--PA-------PAPTPKETQPPIK-----PVTPPAT----TPAAAATP------------TTAEAP-S
PRQ---------------------------------------------------------------------
------------------------------------------------------------------------
------------------------------------------------------------------------
------------------------------------------------------------------------
-----------------------------------------------
>novel|bNAC_III|Drosophila_nigromelanica|SCDR01000089.1:1306313199-1688318693:-/1-609
------------------------------------------------------------------------
------------------------------------------------------------------------
------------------------------------------------------------------------
-------------------------------------------------------MNVEKLKRLQAQVRIGG
KGTPRRKKKVMHQTAATDDKKLQSSLKKLSVSTIPGIEEVNIIKDDLTVIHFNNPKAQASLSANTFAVTGHG
ETKKIVEMLPDILPQLGQETVVQLRMYANTMSGNQK--AT-E-TG--AA--ADK-LGE--DDDEVPLLVGDF
DEVAKVEA-N-KQQ----E-QA----------AAGKND----KKQ-----EQQAK--PVQEKPK-DA-----
--------KKAN-------KA-DNK------------------------QPQPS-KQERKKQQ--QQPQQ--
------------------------ETN-KKSN---NAGQNEK-----------SK------DNKKA-QPKTQ
EKVDKK-SE---PQINK--DKVDAA----NAQTQPAAK----DQP---------------------------
------------------------------------------------KPPAT-AVDN---QKTV----EPK
KPS-----------------PEPN--VEQPKPV-----------ETKS-QPATVP-----------------
-------EPSQ-------------------------------------PTAPVAPIP-------LAAA----
---PAQAKTP-----------------PAVQTLAQIVAA-----EPPKPA-------------EEKS-----
----EQN-AEKKENSPPAVAPA------PVASAPGEQK--PAPAPAKVEAK------AEAI-----------
---AAKQE----------------------------------------------------QQPAAA------
----------------------AAPPSPTTTTKEPEKKP---EPKQKEASPQKAAPQQ-------AKQATP-
-------------------------------------------------KQ-ATPPA--------EAKS---
------------------PVKQ------PQPQPQ----PKPTEAKAADTKPEEKKPEDKRNAAPAQQ-----
------------------PKPDTPKQVTPPPAKQVTPPAEPKAAEQQ-------------------------
---QLKAAA---------------------------------------------------------------
---------------------------------PAAAPA------PAAASAP--------------------
--------------------------------------------------------AAPT--------TEST
A--AP---------------TAAPTAAPTAAPTA--APATTPVAAP--------------------------
--------ADRLLYQQQQ-LLLLQQQFLLPYHHLQ-------------------------------------
------------------------------------------------------------------------
-----------------------------------------------
>novel|bNAC_III|Drosophila_bocki|VNJY01006943.1:4371245642-4992450012:+/1-621
------------------------------------------------------------------------
------------------------------------------------------------------------
------------------------------------------------------------------------
-------------------------------------------------------MNVEKLKRLQAQVRIGG
KGTPRRKKKVMHQTAATDDKKLQSSLKKLSVSTIPGIEEVNIIKDDLTVIHFNNPKAQASLSANTFAVTGHG
ETRKVVEMLPDILPQLGQETVVQLRMYANSMNQQKG--TA---GG--EGAALPT-GAE--EEDDVPLLVGDF
DEVAKVEA-S-AKQ----E-QP----------PKK------EERK-----KQESK--PQQPKPQ-EA-----
--------AKPKD------KQ-DNK----K-------------------A-Q---GQEGKKK----E-QQ--
------------------------QGN-KDKQ---NKNKDQG------------KD--QAKDQAKA-QPQ--
--------A---PQADK--EKPVQA----------AAA--PPAQD---------------------------
------------------------------------------------LQKPQ-ANQE---QKK-----DSP
KPT------------------EQK--LEKPKPT-----------DQKSPQPKTNEAKKAEP-----------
-------QPKP--AAPKAEQNA----QQVAPEAKNQSE---KPKVEVKAA-AAEPKPE--------------
---PPKAWGT-----------------PGVQTLAQIVAS-----EPPKPA-------------EKPA----S
EATPAPK-IEEPKKVS------------P-----------PVTPPAKVEPT------IAP-----ATAAEP-
PKSVASQE----------------------------------------VS----------PKSAPKQE----
----------------SPTK--SAPPA----EVPPKGAQ---E-KPKQGSPPKNAAEK-------PKQGTPP
QNTAEKPKQGTPPQNSAE---KPKQK----TP--------------PPAKQSTTPPV--------EAAKP--
------------------PATE------AVKAPT------PEAAKAA-------APEAAKA-----------
---------------------PATEAVKV-PAPEAISAQPTKAQ----------------------------
---EPAAAAPEKPAETSK-AVAEA--------------------------------AA--------------
---A--PA-------PAPTAKETQPPSK-----PATPPSS----TPAAAATP-------------TAEAP-S
PVAP-SP-------------------------------------------------LLP-------------
------------------------------------------------------------------------
------------------------------------------------------------------------
------------------------------------------------------------------------
-----------------------------------------------
>novel|bNAC_III|Drosophila_bakoue|VNJL01001584.1:32845535-976010055:+/1-671
------------------------------------------------------------------------
------------------------------------------------------------------------
------------------------------------------------------------------------
-------------------------------------------------------MNVEKLKRLQAQVRIGG
KGTPRRKKKVMHQTAATDDKKLQSSLKKLSVSTIPGIEEVNIIKDDLTVIHFNNPKAQASLSANTFAVTGHG
ETRKVVEMLPDILPQLGQETVVQLRMYANSMNQQKG--AA---GG--EGAAVPS-GAE--EDDDVPQLVGDF
DEVAKVEA-S-TKQ----E-HP----------PKK------EERK-----KQEPR--PQQQKPQ-EA-----
--------AKP--------KQ-DNK----K-------------------A-Q---AQEGKKK----EQQQ--
------------------------QGN-KDKQ---NKNKELV------------KE--QAKDQAKA-QTQ--
--------A---PLADK--EKPAQP----------AAA--PPAQD---------------------------
------------------------------------------------LQKPQ-AKQE---QKK-----ESP
KPTDQQK--------------ELK--LEKPKPT-----------DQKAPQPKPNEAKKAEP-----------
-------QPKP--AATKTEQNS--QQHQKAPEVKKQPE---EPKAEVKA--AAEPKPE--------------
---PPKAWGA-----------------PGVQTLAQIVAS-----EPPKPA-------------EKPA----P
EATPAPK-IEEQKKVS------------P-----------PATPPAKVEPT------IAPT-AASATAAEP-
PKSVAPQEV------------------------------PPKSVAPQEVPSKSVAQQEVAPKSAPKQE----
----------------SPPK--SAPPA----EGPPKNVQ---E-KPKQASPPKNAAEK-------PKQGTPP
QNT-------------SE---KPKQK----TP--------------PPAKQATTPPV--------EVAKA--
------------------PATE------AAKTPA------PEAAKAP-------APEVVKAPAPEAP-----
-------------------KVPAPEVAKAPPAPEVTTAQPTKAQ----------------------------
---ESLAA--EKPAETPK-PVAE----------------------------------A--------------
---A--PA-------PAPTAKEAQPPSK-----QVTPPAT----TPAAAATP-------------TAEAP-S
PVAP-SPVAP-------------------------------------S-------PVAPS--------TPPS
T---PI--SAPPSA------AAW-------------------------------------------------
-------------HQSQ---PRPQ------------------------------------------------
------------------------------------------------------------------------
-----------------------------------------------
>novel|bNAC_III|Drosophila_rufa|VNKH01015375.1:1518315322-1898220909:-/1-635
------------------------------------------------------------------------
------------------------------------------------------------------------
------------------------------------------------------------------------
-------------------------------------------------------MNVEKLKRLQAQVRIGG
KGTPRRKKKVMHQTAATDDKKLQSSLKKLSVSTIPGIEEVNIIKDDLTVIHFNNPKAQASLSANTFAVTGHG
ETRKVVEMLPDILPQLGQETVVQLRMYANSMNNQKG--AG-G-GG--EGAAVPA-GAE--EDDDVPLLVGDF
DEVAKVEA-T-TKQ----E-PPKDKP--QQQQPKK------EERK-----KQEPK--QQQQKPQ-EA-----
--------AKPKE------KQ-DNK----K-------------------S-Q---AKDGKKN----EQQQ--
------------------------QGN-KDKQ---NKNKDQA------------KA------QPQA-QPQ--
--------A---PQADK--EQPAPP----------VTA--APAQD---------------------------
------------------------------------------------LQKPT-ANPD---QKK-----ESP
KPAEQQNVEAKPA-------TEQK--AETPKQT-----------DQKSPQPKANESKKAE------------
-------QPKP--AAPKTEQNS----QQKATEQKA--E---EPKIEAKA---AEQKPE------PVKAPP-V
EAPPPKAWGA-----------------PGVQTLAQIVAS-----EPPKPATPPP---------EKAA----V
EAAPAPK-IEEPKKVS------------P-----------PATPPAKVEPI------VAPT-ASATTAAEP-
PQNAAQPDVA------------------------------PKSAPPQEVSPKSAPKQDSPPKSAAKQD----
----------------SPPK--SAPPQ----EVPAKSAQ---E-KPKQASPPKNVQEK-------PKQGTPP
QNT-------------SE---KQKQK----TP--------------PPVKQATTPPA--------EAVKA--
------------------PAQE------AAKAPA------PEAVKAP-------APEVSNVQ----------
-----------------------------------ISQTPPKAQ----------------------------
---EPAAAAPEKPVETPKTPVAE----------------------------------V--------------
---K--AA-------PAPTAKEPQQPIK---PWPLQRRQQ----LPHLLRHP--------------------
---------------------------------------------------------RPL------------
------------------------------------------------------------------------
------------------------------------------------------------------------
------------------------------------------------------------------------
-----------------------------------------------
>novel|bNAC_III|Drosophila_suzukii|WWNF01000001.1:24924648-24931541:+/1-812
------------------------------------------------------------------------
------------------------------------------------------------------------
------------------------------------------------------------------------
-------------------------------------------------------MNVEKLKRLQAQVRIGG
KGTPRRKKKVMHQTAATDDKKLQSSLKKLSVSTIPGIEEVNIIKDDLTVIHFNNPKAQASLSANTFAVTGHG
ETRKVVEMLPDILPQLGQETVVQLRMYANAMNSQKG--GA---PG--D---GPL-PAE--EDDDVPQLVGDF
DEVAKVEA-TTKQP----E-QA----------PKDSVENKPKDKPQ---QQQQPK--KDQKQPQ-KAP----
--E-TKPNEKPKE------KQ-DNK----K-------------------G-Q---AKEAKKND------Q--
------------------------QGN-KEKP---NKNKDQA------------K----------G-QP---
--------A---PQTNK--EKTQ------------AAE--TPKQETPNKDPPKKEAPKQEAQKQEAP-----
----------------------------------------KQEALKKDLPKPA-----AE-QKK-----EQP
KPADQKI-ETKP--------VEQS--VEQPKSM------ENKPAEQKVEPPKQAEKPVEKPKQVE---QPKA
TAPK---DKLQ--TGQQVDQNT----QPQPAEQKVEQPKPAEQRIDAKP---AEQKPE------PLK-----
ET-SGKAATP-----------------TGVQTLAQIVAS-----EPPKQAD-PP---------EKPA----G
EVAATPK-IEEQKKE--------------------------SPPPAQLEPT------IPPA--APVSTAEP-
PKSASKQD----------------------------------------SPPKSAPKQESPPKVAPKQD----
----------------SPPK--NAPKQ----DSPPKS-------APKQPSPPKNNQDK-------PF-----
--V-------------TE---KPKQK----TP--------------PPAKQ-VTPPA--------EVAKT--
------------------PAPE------VTKTP---------------------APEVSN------------
---------------------------------AQIAQAPPKPQ----------------------------
---DQTADS---------------------------------------------------------------
------------------TKKEAPPPAK-----PVTPPA------PVASATP--------------AEAP--
-----SP-------------------------------------------------LAPS--------TPPS
T---PT--SVPPSA------AAVTPPSPAT-------------VTP--PSPAAVTP--PQ-KQAAAPQAQNA
KKQDSG--GPKPKQQQP--ANKPQQAQKQPQGGPAGAGGPGGNKP------QQKQPNPNANAKPAVAPKPAQ
PAGKPAPASPKA--APN-----QSAQQQGKPAGKASPPKQTGPTG---------------GQQKPAANSP--
----KATPSPKAGGSPKAASPKAGTPPNPT--------PSAAPGG-N
>novel|bNAC_III|Drosophila_burlai|VNJT01008426.1:69589370-1378313865:+/1-791
------------------------------------------------------------------------
------------------------------------------------------------------------
------------------------------------------------------------------------
-------------------------------------------------------MNVEKLKRLQAQVRIGG
KGTPRRKKKVMHQTAATDDKKLQSSLKKLSVSTIPGIEEVNIIKDDLTVIHFNNPKAQASLSANTFAVTGHG
ETRKVVEMLPDILPQLGQETVVQLRMYANSMNQQKGQAAA---GG--EGAAVPTGGAE--EDDDVPQLVGDF
DEVAKVEA-S-AKQ----EQQP----------PKK------EERK-----KQEPKPQPQQQKPQ-EA-----
--------AKPKD------KQ-DNK----K-------------------APQ---AQEGKQKK--EQQQQ--
------------------------QGN-KDKQ---NKNKEQVRD--------QAKD--QAKDQAKA-QPQ--
--------AQAQPQADK--EKPIQP---------AAAA--PPAQD---------------------------
------------------------------------------------LQKPQ-AKPE---PKK-----ESS
KPTEQQK--------------EQK--PEKPKPT-----------EQKSPQPKANEAKKAEP-----------
-------QPKP--AATKTEQNSQQQQQQKVPEVKNQPE---EPKVEVKA--APEPKPE--------------
---IPKAWGA-----------------PGVQTLAQIVAS-----EPPKPA-------------EKPA----P
EATPAPK-IEEPKKVS------------P-----------PATPPAKVEPT------IAPA-AAAATAAEP-
PKSVAPQE----------------------------------------VS----------PKSAPKQE----
----------------SPPK--SAPPA----EGPPKSAQ---E-KPKQASPPKNAAEK-------PKQGTPP
QNT-------------SE---KPKQK----TP--------------PPAKQATTPPV--------EAAKA--
------------------PATE------AAKAPA------SEAPKVP-------APEVAKA-----------
------------------------------PAAEVINAQPTKAQ----------------------------
---QPIAA--EKPAETPK-PVAEAAPAPAP------------------APAPAPAPAP--------------
---A--PA-------PAPTAKEAQSPSK-----QVTPPAT----TPAAATTP-------------TAEAP-S
PVAP-SP-------------------------------------------------VAPL--------TPPS
T---PT--SAPPSA------AAVTPPSPAA------------AVTP--PSPTAATA--PQ-PQKQAPQ----
KKPDAP-GGQKPKQQQQ---QKPQQAQKQPPGGGG------GNKP-QQQQQQQKQANPNANAKPAVAPKPAQ
AAAK--PSPPKTANPPN--PQQQQQQQAKQSNNKASPPKQTG------------------CRLAES------
-----------------------------------------------
>novel|bNAC_III|Drosophila_tani|VNJO01013274.1:5215954278-5866858783:+/1-675
------------------------------------------------------------------------
------------------------------------------------------------------------
------------------------------------------------------------------------
-------------------------------------------------------MNVEKLKRLQAQVRIGG
KGTPRRKKKVMHQTAATDDKKLQSSLKKLSVSTIPGIEEVNIIKDDLTVIHFNNPKAQASLSANTFAVTGHG
ETRKVVEMLPDILPQLGQETVVQLRMYANSMNNQKG--VG-G-GG--EGAAVPT-GAE--EDDDVPLLVGDF
DEVAKVEA-T-TKQ----E-PPKDKPQQQQQQPKK------EERK-----KQEPK--QQQQKPQ-EA-----
--------AKPKE------KQ-DNK----K-------------------N-Q---AKDGKKN----EQQQ--
------------------------QGN-KDKQ---NKNKDQA------------KAQPQAQPQPQA-QPQ--
--------A---PQADK--EQPAPP----------AAA--APAQD---------------------------
------------------------------------------------LQKPT-VNQD---QKK-----ESP
KPAEQQKVEVKPV-------TEQK--VEAPKQT-----------DQKPSQSKANESKKAEQ-----------
-------QPKP--AAPKTEQNS----QQKAPEQKA--E---EPKIETKA---AEQKPE------PVKAPP-V
EAPPPKAWGA-----------------PGVQTLAQIVAS-----EPPKPVTPPP---------EKAA----V
EAAPAPN-IEEPKKVS------------P-----------PATPPAKVEPI------IAPT-ASATTAAEP-
PQSAPQQDVAPKSAPPQEVPPKSAPPQEVPPNSASKQDSPPKSAPPQEVPPKSAPKQDSPPKSAPKQD----
----------------SPPK--SAPPQ----EVPPKSAQ---E-KPKQASPPKNVQEK-------PKQGTPP
QNT-------------SE---KQKQK----TP--------------PPVKQATTPPA--------EAVKA--
------------------PAQE------AAKASA------PEAVKAP-------APEASNAQ----------
-----------------------------------ISQAPPKAE----------------------------
---EPAAAAPEKPVETPKTPVAE----------------------------------V--------------
---K--AA-------PAPTAKEPQQPTK-----PVTPPAQ----NPGAPATP-------------VAE----
--------------------------------------------------------LLP-------------
------------------------------------------------------------------------
------------------------------------------------------------------------
------------------------------------------------------------------------
-----------------------------------------------
>XP_017021799.1|bNAC_III|Drosophila_kikkawai|NW_016067333.1:909489909577-913240915206:-/1-633
------------------------------------------------------------------------
------------------------------------------------------------------------
------------------------------------------------------------------------
-------------------------------------------------------MNVEKLKRLQAQVRIGG
KGTPRRKKKVMHQTAATDDKKLQSSLKKLSVSTIPGIEEVNIIKDDLTVIHFNNPKAQASLSANTFAVTGHG
ETRKVVEMLPDILPQLGQETVVQLRMYANSMNQQKG--TA---GG--EGAALPT-SAE--EEDEVPLLVGDF
DEVAKVEA-S-AKQ----E-QP----------PKK------EERK-----KQESK--PQQPKPQ-EA-----
--------AKPKD------KQ-DNK----K-------------------A-Q---GQEGKKK----E-QQ--
------------------------QGN-KDKQ---NKNKDQGKDQAKDQAKDQVKD--QSKDQAKA-QPQ--
--------A---PPADK--EKPVQA----------AAA--PPAQD---------------------------
------------------------------------------------LQKPQ-ANQE---QKK-----ESP
KPT------------------EQK--LEKPKPT-----------DQKSPQPKTSEAKKAEP-----------
-------QPKP--AAPKAEQNA----QNVAPEAKNQAE---KPKVEVKAV-AAEPKPE--------------
---PPKAWGA-----------------PGVQTLAQIVAS-----EPPKPA-------------EKPT----S
EATPASK-IEEPKKVS------------P-----------PVTPPAKVEPT------IAST-AAPTTAAEP-
PKSVASQE----------------------------------------VS----------PKSAPKQE----
----------------SPTK--SAPPA----EVPPKGAQ---E-KPKQGSPPKNAAEK-------PKQGTPP
QNT-------------AA---KPKQM----TP--------------PPAKQSTTPPV--------EAAKP--
------------------PATE------AAKAPT------PEAAKAP-------APEAAKAPAPEAAKAAAP
QA----------------AKAPATEAVKV-PAPEAISAQPTKAQ----------------------------
---EPAPAAPEKPAETPK-PVAE----------------------------------A--------------
---A--PA-------PAPTAKETQPPSK-----PVTPPSL----TPATAATP-------------TAEAP-S
PLLP--------------------------------------------------------------------
------------------------------------------------------------------------
------------------------------------------------------------------------
------------------------------------------------------------------------
-----------------------------------------------
>novel|bNAC_III|Drosophila_seguyi|VNJU01006107.1:242605242738-246404248277:-/1-619
------------------------------------------------------------------------
------------------------------------------------------------------------
------------------------------------------------------------------------
-------------------------------------------------------MNVEKLKRLQAQVRIGG
KGTPRRKKKVMHQTAATDDKKLQSSLKKLSVSTIPGIEEVNIIKDDLTVIHFNNPKAQASLSANTFAVTGHG
ETRKVVEMLPDILPQLGQETVVQLRMYANSMNQQKG--TA---GG--EGAAVPT-GAE--EDDDVPLLVGDF
DEVAKVEA-S-TKQ----E-QP----------PKKQ-----EERK-----KQEPKPQQQQQKPQ-EA-----
--------AKPKE------KQ-DNK----K-------------------A-Q---AQEGKKKE---QQQQ--
------------------------QGN-KDKQ---NKNKEQVKD--------QVKD--QAKDQAKA-QPQ--
--------P---PQADK--EKPAQP----------AAA--APAQD---------------------------
------------------------------------------------TQKPQ-AKQE---QKK-----ESA
KPSEQLK--------------EQK--QEKAKPT-----------DQKSPQPKANEAKKAEP-----------
-------QPKP--AATKTEQNS---QPQKAPEVKKQPE---DPKVEVKA--APEAKPE--------------
---PPKAWGA-----------------PGVQTLAQIVAS-----EPPKPA-------------EKPA----P
EAASAPK-IEEPKKVS------------P-----------PATPPAKVEPT------ITPT-AAAATAAEP-
PKSVAPQEV------------------------------PPKSVAPQEVPPKSAAPQEVPPKSAPKQE----
----------------SPPK--SAPPA----EGPPKSAQ---E-KPKQASPPKNAAEK-------PKQGTPP
QNT-------------SE---KSKQK----TP--------------PPAKQATTPPV--------EAAKA--
------------------PATE------VCKTAA------PEAAKAP-------ATEAARTAAPEAP-----
-------------------KTPAPEAVKA-PGPAV-------VK----------------------------
---APAS---EAPKVTAP-DVAKA--------------------------------PA--------------
---A--PEWQKLQLLPLPR-RHSHPASR--------------------------------------------
------------------------------------------------------------------------
------------------------------------------------------------------------
------------------------------------------------------------------------
------------------------------------------------------------------------
-----------------------------------------------
>novel|bNAC_III|Drosophila_lacteicornis|VNKF01008501.1:111637111797-115481117252:-/1-606
------------------------------------------------------------------------
------------------------------------------------------------------------
------------------------------------------------------------------------
-------------------------------------------------------MNVEKLKRLQAQVRIGG
KGTPRRKKKVMHQTAATDDKKLQSSLKKLSVSTIPGIEEVNIIKDDLTVIHFNNPKAQASLSANTFAVTGHG
ETRKVVEMLPDILPQLGQETVVQLRMYANSMNNQKG--AG-G-GG--EGAAVPT-GAE--EDDDVPLLVGDF
DEVAKVEA-T-TKQ----E-PPKDKP-QQQQQPKK------EERK-----KQEPK--QQQQKPQ-EA-----
--------AKPKE------KQ-DNK----K-------------------N-Q---AKDGKKN----EQQQ--
------------------------QGN-KDKQ---NKNKDQA------------K----------A-QPQ--
--------A---PQADK--EQPAPP----------VTA--APVQD---------------------------
------------------------------------------------LQKPS-ANPD---QKK-----ESP
KPAEQQKVEAKAA-------TEQK--AETPKQT-----------DQKSPQPKANESKKAEP-----------
-------QPKP--AAPKTEQNS----QQKATEQKA--E---EPKIETKA---AEQKPE------PVKAPP-V
EAPPPKAWGA-----------------PGVQTLAQIVAS-----EPPKPATPPP---------EKAA----V
EAAPAPK-IEEPKKVS------------P-----------PATPPAKAEPI------VAPT-ASATTAAEP-
PQNAAQPDVAPKSAPPQEV--------------------PAKSAPPQEVPPKSAPKQDSPPKSAPKQD----
----------------SPPK--SAPPQ----EVPAKSAQ---E-KPKQASPPKNVQEK-------PKQGTPP
QNT-------------SE---KQKQK----TP--------------PPVKQATMPPA--------EAVKA--
------------------PAQE------AAKAPA------PEAVKVP-------APELL-------------
------------------------------------------------------------------------
---------------------------------------------------------L--------------
---K--SQ-------WRPQRLQWQKSKL-----HLLP-------LPRSLSNP-------------LSQ----
------------------------------------------------------------------------
------------------------------------------------------------------------
------------------------------------------------------------------------
------------------------------------------------------------------------
-----------------------------------------------
>novel|bNAC_III|Drosophila_vulcana|VNJP01008750.1:6244162532-6619268122:-/1-620
------------------------------------------------------------------------
------------------------------------------------------------------------
------------------------------------------------------------------------
-------------------------------------------------------MNVEKLKRLQAQVRIGG
KGTPRRKKKVMHQTAATDDKKLQSSLKKLSVSTIPGIEEVNIIKDDLTVIHFNNPKAQASLSANTFAVTGHG
ETRKVVEMLPDILPQLGQETVVQLRMYANTMNQQKG--GA---GG--EGAAVPT-GAE--EDDDVPLLVGDF
DEVAKVEA-S-AKQ----E-QP----------PKK------EERK-----KQEPK--TQQQKPQ-EA-----
--------AKPKD------KQ-DSK----K-------------------A-Q---AQEGKKK----EQQQ--
------------------------QGN-KDKQ---NKNKEQV------------KD--QAKDQAKA-QPQ--
--------A---PQADK--EKPAQP----------AAA--PPAQE---------------------------
------------------------------------------------LQKPQ-AKQE---HKK-----ESP
KPTEQQK--------------EQK--LEKSKPT-----------DQKSPQPKANEAKKAEP-----------
-------QSKP--AASQAEQNS-QQQQQKAPEVKNQPE---EPKIEVKA--APEPKLE--------------
---PPKAWGA-----------------PGVQTLAQIVAS-----EPPKPA-------------EKPA----P
QATPAPK-IEEPKKAS------------P-----------PATPPAKVEPTIT---AITPT-AAPATAAEP-
PKSVAPQEV------------------------------PPKSVAPQAVP----------PKSASKQE----
----------------SPPK--SAPPA----EVPPKSAQ---E-KPKQASPPKNGVEK-------PKQGTPP
QNT-------------SE---KPKQK----TP--------------PPAKQATTPPVEAVKTPAPEAAKA--
------------------PAPE------AAKAPA------PEAAKAP-------APEAVKAPAPEAP-----
-------------------KAPAPEVAKA-PAPEVTIAQPTKAQ----------------------------
---EPIAA--EKPAETPK-PVAEA--------------------------------VA--------------
---A--PA-------PASTAKEAQPPSK-----QL-------------------------------------
----------------------------------------------------------PL------------
------------------------------------------------------------------------
------------------------------------------------------------------------
------------------------------------------------------------------------
-----------------------------------------------
>novel|bNAC_III|Drosophila_kanapiae|VNJM01002939.1:1065024-1071905:+/1-795
------------------------------------------------------------------------
------------------------------------------------------------------------
------------------------------------------------------------------------
-------------------------------------------------------MNVEKLKRLQAQVRIGG
KGTPRRKKKVMHQTAATDDKKLQSSLKKLSVSTIPGIEEVNIIKDDLTVIHFNNPKAQASLSANTFAVTGHG
ETRKVVEMLPDILPQLGQETVVQLRMYANSMNQQKG--PG-G-SG--EGAAVPT-AAE--EDDDVPLLVGDF
DEVAKVEA-T-TKQ----E-HP----------PKDKPQQQ-QQQP-----KKEPK--QQQQKPQ-EA-----
--------AKPKE------KQ-DNK----K-------------------G-Q---AKEGKKN----EQQQ--
------------------------QGN-KDKQ---NKNKDQA------------------KDQVKT-QPQ--
--------A---PQADK----PAQ-----------AVA--PPAQE---------------------------
------------------------------------------------LQKPQ-ASQD----RL-----DSP
KPTEQKI--------------EAKAATEQPKQP-----------DQKSPQAKANEAKKAEP-----------
-------QPKA--AAPTTEQNS----QQKTPEAKI--E---EPKIETKA---AEPKPE------PVKA----
---PPVAWGA-----------------PGVQTLAQIVAS-----EPPKAAT------------PPPT----A
EAAPASK-IEEPKKVS------------P-----------PASPPAKVEPT------IAPK-VAPTTAAEP-
PKSAAPQE----------------------------------------VTAKAAPKQDSPPKSAPKQD----
----------------SPPK--NAPQP----EGPPKSAP---E-KPKQASPPKNMAEK-------PKQGTPP
QNT-------------SE---KQKQK----TP--------------PPAKQATAQPA--------EAIKA--
------------------PAPE------PAKVPA------PDAAKPS-------ALEAVNVQ----------
---------------------------------------PAKAQ----------------------------
---EPVKAA---------------------------------------------------------------
-----------------PAAKEAQQPIK-----PATPPAP----TPVAAATP-------------TAEAP-S
PVAA-SP-------------------------------------------------VAPS--------TPPT
T---PT--SVPPSA------AAVTPPSPVA------------AVTP--PTPAAAAPVTPQ-PQKQAPQ-GNA
KKQEAA-GGQKPKQQQQPANNKPQQAQKQPPGGGG------GNKPQQQQQQQQKQPNPNANAKPAVAPKPAQ
SAGK--PSPPKAANPPN----QQQQQQAKQANNKASPPKQTG------------------GQQKPAANSP--
----KATPPPKGAASPKANTPKTGTPPNPNPNPSPAAAPAPAPGGTN
>novel|bNAC_III|Drosophila_jambulina|VNJX01007750.1:286685288935-293324293490:+/1-735
------------------------------------------------------------------------
------------------------------------------------------------------------
------------------------------------------------------------------------
-------------------------------------------------------MNVEKLKRLQAQVRIGG
KGTPRRKKKVMHQTAATDDKKLQSSLKKLSVSTIPGIEEVNIIKDDLTVIHFNNPKAQASLSANTFAVTGHG
ETRKVVEMLPDILPQLGQETVVQLRMYANSMNQQKG--AA---GG--EGAAVPT-GAE--EDDDVPLLVGDF
DEVAKVEA-S-TKQ----E-QP----------PKK------EERK-----KQEPK--PQQQKPQ-EA-----
--------AKPKD------KQ-DNK----K-------------------A-Q---AQEGKKK----EQQQ--
------------------------QGN-KDKQ---SKNKEQV------------KD--QAKDQAKA-QPQ--
--------A---PQANK--DKAAQP----------AAA--TPAQN---------------------------
------------------------------------------------PQKPQ-AKQE---QKK-----ELS
KPTEQQK--------------EQK--LEKTKPT-----------DQKSPQPKANEVKKAEP-----------
-------QPKP--AATNTEQNS--QQQQKVPEAKNQPE---EPKAEVKA--EAEPKPQ--------------
---PPKAWGA-----------------PGVQTLAQIVAS-----EPPKPA-------------EKPA----P
EATPAPK-IEEPKKVS------------P-----------PATPPAKEEPT------ITPT-AATTTVAEP-
PKVVAPQEV------------------------------PTKSGAPQEVPPKSAPKLESPPKSAPKLE----
----------------SLSK--SSPPA----EVPPKSAQ---E-KPKQASPPKNAAQK-------PKQGTPP
QNT-------------SE---IPKQK----TP--------------PPAKQATTPPV--------EEAKA--
------------------PSTE------TAKAPV------PEAAKAP-------APEVVKATAPEAP-----
-------------------KVPAPEVAKA-PAPEVTNAQPTKAQ----------------------------
---ETIAA--EKPAEAPK-PVTE----------------------------------A--------------
---A--PA-------PAPTATEAQSPSK-----QVTPPAT----TPAAAATP-------------TADAP-S
PMAL-SP-------------------------------------------------VAPL--------TPPS
T---PT--SAPPSA------TAVTPPSPAA------------AVTP--PSPTAATA--PQ-AQKQAPQ----
KKPDAP-GGQKPKQQQ-----KPQQAQKQPPGGGA------------------------------------S
SGTK--ASP---------------------GHNKAFATKSS-------------------------------
-----------------------------------------------
>XP_034101658.1|bNAC_III|Drosophila_albomicans|NC_047628.1:3001263830012725-3001638730018140:-/1-559
------------------------------------------------------------------------
------------------------------------------------------------------------
------------------------------------------------------------------------
-------------------------------------------------------MNVEKLKRLQAQVRIGG
KGTPRRKKKVMHQTAATDDKKLQSSLKKLSVSTIPGIEEVNIIKDDLTVIHFNNPKAQASLSANTFAVTGHG
ETKKIVEMLPEILPQLGQETVVQLRMYANSMSNNQQ--TAEG-AG--N---DAK-ISE--EDDEVPLLVGDF
DEVAKTEA---KQQ----E-QT------------------KTEKK-----QEQPI--------K-DA-----
--------KKAN-------KA-DNKQPQQQ-------------------QQQQA-KQDRKKN----QQQQQQ
Q-----------------------QPETKQNE-AAKKANNSS-----------QKG--K-QDNKK-------
--ESKK-NE---PDNTN--DKANINKTPGDAQP--KAA--TP------------------------------
------------------------------------------------IPSGL-AKQE---TAV-----EPP
KAAEPQK-VAEPQ-----KAAEPK--KEQPKPV-----------EQKT-SPQAD------------------
-------KPA-------------------------------------AP---------------AAAT----
---PAKAQTP-----------------PAVQTLAQIVAA-----EPPKAA--PV---------EQKE-----
--KPIEK-TSEQKP------AA------T-----------QAKPEAKAEKK-----EVAA----PVATT-P-
ATGSLASE----------------------------------------------------QKVEKKEA----
----------------AAPV--PTPVQ---PQQKPAAAPANIE-KTAPVTPPIKAEQK-------PAQADQ-
-ND-------------AK---KEAAA----AP-----------TAAKPAAE-LKPAA---------------
------------------PAQT------KAKSPT----PTPVVAAAPAAAPAAKQPEAVAPQGAAQP-----
------------------AKQDAPKQVTPPPAK---------------------------------------
------------------------------------------------------------------------
---------------------------------QATPPAE----QPKVQQTP--------------------
-----APAA-----------------------------------------------AKPAE-----------
----PE------------------------------------------------------------------
KKSEEN-C----------------------------------------------------------------
------------------------------------------------------------------------
-----------------------------------------------
>novel|bNAC_III|Drosophila_bunnanda|VNKE01000923.1:2303623112-2678728609:-/1-589
------------------------------------------------------------------------
------------------------------------------------------------------------
------------------------------------------------------------------------
-------------------------------------------------------MNVEKLKRLQAQVRIGG
KGTPRRKKKVMHQTAATDDKKLQSSLKKLSVSTIPGIEEVNIIKDDLTVIHFNNPKAQASLSANTFAVTGHG
ETRKVVEMLPDILPQLGQETVVQLRMYANSMNQQKG--AA---GG--EGAAAPA-GTE--EDDDVPLLVGDF
DEVAKVEA-S-TKQ----E-QP----------LKK------EQHK-----KQESK--PQQQKPQ-EA-----
--------GKPK----------DNK----K-------------------A-Q---AQEGKKKE---QQQQ--
------------------------QGN-KDKQ---NKSKDQV------------KD--QAKDQSKA-QPQ--
--------T---PQADK--EKAVQP----------AAA--PSAQD---------------------------
------------------------------------------------LQKPQ-VKQE---QKK-----ESP
KPTDQQK--------------EPK--LEKPKPT-----------EQKTPQPKANEAKMAEP-----------
-------QPKP--AAPKPEQNS----QQKAPEVKIQPEQPQQPKAEVKA--TGEPKPE--------------
---PPKAWGS-----------------PGVQTLAQIVAS-----EPPKPT-------------EKPA----A
EATPAPK-IEEPKKVS------------P-----------PVTPPAKVEPT------IAAT-AATTTAAEP-
SMSIAPPE----------------------------------------VQ----------PKSAPKQE----
----------------SPPK--SAPPA----EVSPKSAQ---E-KTKQASPPKNAAEK-------PKQGIPS
QNA-------------SE---KQEQK----TP--------------PPAKQATTPPV--------EAAKV--
------------------PATE------TAKAVA------PEATKAP-------ASEATKAPAPEVV-----
---------------------------KA-PASDVASPQPTKAQ----------------------------
---EPVATAPEKPAETPK-PVAE----------------------------------A--------------
---A--PA-------PAPTPKEAQPPSK-----------------------------------------P--
-------W--------------------------------------------------PL------------
------------------------------------------------------------------------
------------------------------------------------------------------------
------------------------------------------------------------------------
-----------------------------------------------
>NP_608532.1|bNAC_III|Drosophila_melanogaster|NT_033779.5:561312561409-565060566921:-/1-593
------------------------------------------------------------------------
------------------------------------------------------------------------
------------------------------------------------------------------------
-------------------------------------------------------MNVEKLKRLQAQVRIGG
KGTPRRKKKVMHQTAATDDKKLQSSLKKLSVSTIPGIEEVNIIKDDLTVIHFNNPKAQASLSANTFAVTGHG
ETRKVVEMLPDILPQLGQETVVQLRMYANAMNSQKG--AP-G-SG--D---GPL-PAE--EDDDVPLLVGDF
DEVAKVEA-T-KQP----V-HE----------PKESAEIKAKDKQ-----QQQPK--KEQKQSA-KVP----
--ETTNPSENPKE------KQ-ENK----K-------------------G-Q---AKNNKKGD------P--
------------------------QTN-KDKT---NKSKDQA------------K----------G-QP---
--------A---PQANK--ETTQ------------AAQ--ALKQN---------------------------
------------------------------------------------PSKPA-----VQ-QKK-----DQV
LAVDQKI-EANG--------AIQK--AQQPKPA------ETKSTDQKV-EPKSAEKQVDKAKPIE---QTKT
KESKVE-HPKP--AQKQLDQNT----Q----------AKPTAERSEAKP---VVPTPE------PQKSA---
---------P-----------------PAVQTLAQIVA------------L-PA---------EKPA----N
EAVAAPK-AEEQKKD--------------------------SSGPAKVEPA------ITPSAPQPVTTAEP-
PKSALKQD----------------------------------------SPPKSAPKQGSPPKNVPKQE----
----------------SPPQ--SAPKQ----DSPPKG-------APKQDSPPKGA----------PKQDSPP
KGA-------------PKQDSAPQQK----TPPPVKQEVAPAKQDEPPAKQ-DAPPAK-------QDAPV--
------------------PVPE------VIKTLA---------------------PEVPN------------
-----------------------------------VSQAPAQPQ----------------------------
---GQAALASEKPADAPK-AIEEP------------------------------------------------
---------------KAAPKKESPPPTK-----PVTATV------P-RQ-----------------------
------------------------------------------------------------------------
------------------------------------------------------------------------
------------------------------------------------------------------------
------------------------------------------------------------------------
-----------------------------------------------
>XP_034471984.1|bNAC_III|Drosophila_innubila|NW_022995372.1:31669413167021-31706983172575:-/1-608
------------------------------------------------------------------------
------------------------------------------------------------------------
------------------------------------------------------------------------
-------------------------------------------------------MNVEKLKRLQAQVRIGG
KGTPRRKKKVMHQTAATDDKKLQSSLKKLSVSTIPGIEEVNIIKDDLTVIHFNNPKAQASLSANTFAVTGHG
ETKKIVEMLPEILPQLGQETVVQLRMYANSMSGNQK--TT-E-SG--ST--EAK-IGE--EDDEVPMLVEDF
DEVAKTED-N-KQQ----E-QL----------KGAK--------------KQETE--KSKENKN-KA-----
--------DKSD-------KP-DNK----QP------------------QSQQG-KQERKKNH---QSQQQQ
Q-----------------------QQETKQNE-ASKKTQNEK-----------PKG--K-QDNKK--ETKKN
ETDSNQ------INVNK--NKSN------------SQA--K-------------------------------
------------------------------------------------TPAPT-SVPA---QS--ELAKEPA
QKA-----------------------AEPPKPE-----------QLKQPSPDAKKEQIT-------------
-------QPQ-------------------------------ADKSNAAP-----------------------
------AMAP-----------------PVVQTLAQIVAA-----EPPKTVPATV---------EQKS-----
-VDNVDK-SNEKKEP-------------------------------KVEASGN-TQKKEPA-A-PVT-----
PASELKPE----------------------------------------------PAQ---PKSEPKTTPV--
----------------TPAQ--TASQQ----KSEPAQANV----QPKNDKKAQGT--S-------AKQPAAP
QKS------------------EPTQG-K-REP--------------KPHKKEVTAPV--------AADK---
------------------PQSEP-A---IAKTESNTDKKEPIAAETATKSTAEQKPESV-------------
------------------------------PAKDVKTQVSAPAKDET-------------------------
---KEVAAL---AKDVKK-DVAAPAKDVK-------------------------------------------
---KEVSA-------PTDEKKQVANPTTDE-KKQVAAPAK---DEKKQLSSP--------------------
--------------------------------------------------------VNPA------------
---KPTS-----------------------------------------------------------------
--------EQKPAQGQE-------------------------------------------------------
---K--AETPVS------------KQQRRR------------------------------------------
-----------------------------------------------
>XP_017855231.1|bNAC_III|Drosophila_busckii|NC_030802.1:41986724198760-42024254204129:-/1-545
------------------------------------------------------------------------
------------------------------------------------------------------------
------------------------------------------------------------------------
-------------------------------------------------------MNVEKLKRLQAQVRIGG
KGTPRRKKKVMHQTAATDDKKLQSSLKKLSVSTIPGIEEVNIIKDDLTVIHFNNPKAQASLSANTFAVTGHG
ETKKVVEMLPDILPQLGQETVVQLRAYASAMSNNQK--AQ-E-NG-----------AD--DDDDVPALVGDF
DEVAKQEA-N-KQQ----E-QL----------------------------KGNKK--PEQQQ---NT-----
--------KKAN-------KQ-ENKQNK-K---------------------Q---EQQTKQN----ENQQKT
K-----------------------QPQEQKKQ-QGKKNDNEQ-----------TK-----QDEI---KPE--
--------V---KQQNQ------------------AAQ----------------------------------
-------------------------------------------------AKPV------EAPKLV----EQP
KPVEQ----AKP--------VEQSKQQEQPKQV--EQK---KPAEQQ--KPKEQNKQKEQPKQQE---QSKQ
QQ-----QPKLIEQAKPVEQPKA-MEQPK-PVVEVKPVEQAKPIEQAKP--VEQPKPV------DTKAVSMP
SA-PPVAWGA---------------PIAGGQTLAQIVAA-----DPPKSAE-PVAPAQKEQSPPKPA-----
-QAPAPQAIVEPKKE--------------------------TPAQAIFLPA------AAPP-AAPIEVKEAI
---VANQE--------------------------------------------------ATPVAATAPV----
----------------TPEE--AKPIE-QKLDAAP---------QPKQAS---------------PKQKTPP
KQA------------------APKQK----TPPKL------A----APAAEPANPPQK-------EALVV--
------------------PEKK------LEEMPA--------------------------------------
------------------------------------------------------------------------
------------------------------------------------------------------------
-------------------AQPTQQPAA-----PVAEPQQ--------------------------------
--------------------------------------------------------VKPA------------
------------------------------------------------------------------------
------------------------------------------------------------------------
------------------------------------------------------------------ATS---
-----------------------------------------------
>XP_002041598.1|bNAC_III|Drosophila_sechellia|NC_045949.1:604275604378-608023609827:-/1-572
------------------------------------------------------------------------
------------------------------------------------------------------------
------------------------------------------------------------------------
-------------------------------------------------------MNVEKLKRLQAQVRIGG
KGTPRRKKKVMHQTAATDDKKLQSSLKKLSVSTIPGIEEVNIIKDDLTVIHFNNPKAQASLSANTFAVTGHG
ETRKVVEMLPDILPQLGQETVVQLRMYANAMNSQKG--AP-G-SG--D---GAV-PAE--EDDDVPLLVGDF
DEVAKVEA-T-KQP----V-QE----------PKESVESKPKDKQ-----QQQPK--KDLKQSA-KVP----
--ASTNPSESSKE------KQ-ENR----K-------------------G-Q---AKNNKKGD------P--
------------------------QTN-KDKP---NKSKDQA------------------------------
--------A---PQANK--ETTH------------AAE--APKQN---------------------------
------------------------------------------------PLKPF-----VE-QKK-----DQV
LAVDQKI-EANG--------AIQK--EQQPKPA------ETKPTDQKV-GPKSAEKQVDKAKPIE---HAKT
KEPKVE-EPKP--AQKQLDQNT----Q----------PKPTVERSEAKP---VVPTPE------PQKSAP-T
QT-SGKAPTP-----------------PAVQTLAQIVS------------L-PA---------EKPA----N
EAAATPK-AEEQKKD--------------------------SSGPAKAEPA------ITPSVPEPVTTAEP-
PKSALKQD----------------------------------------SPPKSAPKQGSPPKNVPKQE----
----------------SPPQ--SAPKQ----DSA-----------------PKGA----------PKQDSPP
KTV-------------SKHDSPPQQK----TPPPV--------------KQ-DAPPV--------EVPKV--
------------------PAPE------GLKTPA---------------------RDVTN------------
-----------------------------------VAHAPAQPQ----------------------------
---GQAALASEKPADAPK-AIEDP------------------------------------------------
---------------KSAPKKESPPPTK-----PVTAP---------RQ-----------------------
------------------------------------------------------------------------
------------------------------------------------------------------------
------------------------------------------------------------------------
------------------------------------------------------------------------
-----------------------------------------------
>XP_033173045.1|bNAC_III|Drosophila_mauritiana|NC_046667.1:580160580254-583923585844:-/1-624
------------------------------------------------------------------------
------------------------------------------------------------------------
------------------------------------------------------------------------
-------------------------------------------------------MNVEKLKRLQAQVRIGG
KGTPRRKKKVMHQTAATDDKKLQSSLKKLSVSTIPGIEEVNIIKDDLTVIHFNNPKAQASLSANTFAVTGHG
ETRKVVEMLPDILPQLGQETVVQLRMYANAMNSQKG--AP-G-SG--D---GPV-PAE--EDDDVPLLVGDF
DEVAKVEA-T-KQP----V-QE----------PKESVESKPKDKQ-----QQQPK--KDQKQSA-KVP----
--ASTNPSESSKE------KQ-ENR----K-------------------G-Q---AKNNKKGD------P--
------------------------QTN-KDKP---NKSKDQA------------K----------G-QP---
--------A---PQANK--ETTQ------------AAE--APKPN---------------------------
------------------------------------------------PPKPA-----VE-QKK-----DQV
LAVDQKV-QANG--------AIQK--EQQPKPA------ETKPTDQKV-GPKSAEKQVDKAKPIE---QAKT
KEPKVE-QPKP--AQKQIDQNT----Q----------SKPTAQRSEDKP---VVPTPE------PQKSAL-A
QA-SGKAPTP-----------------PAVQTLAQIVS------------L-PA---------EKPA----N
EAAATPK-AEEQKKD--------------------------SSGPAKAEPA------ITPSVPEPVTTAEP-
PKSALKQD----------------------------------------SPPKSAPKQASPPKNVPKQE----
----------------SPPQ--SAPKQ----DSAPKG-------APKQDSPPKGA----------PKQDSPP
KTV-------------SKQDSPPQQK----TPPPV-------KQDAPPAKQ-DAPPV--------EVAKV--
------------------PAPE------GLKTPA---------------------PDVTN------------
-----------------------------------VAHAPAQPQ----------------------------
---GQAALASEKPADAPK-AIEDP------------------------------------------------
---------------KAAPKKESPPPTK-----PVTAPV------PVAPATP--------------AEAP--
-----SP-------------------------------------------------LAPS--------TPPT
T---PT--SL-------------------------------------------------------------L
RLRNW-------------------------------------------------------------------
------------------------------------------------------------------------
-----------------------------------------------
>XP_015015210.1|bNAC_III|Drosophila_erecta|NW_020825200.1:659100659244-662885664809:-/1-623
------------------------------------------------------------------------
------------------------------------------------------------------------
------------------------------------------------------------------------
-------------------------------------------------------MNVEKLKRLQAQVRIGG
KGTPRRKKKVMHQTAATDDKKLQSSLKKLSVSTIPGIEEVNIIKDDLTVIHFNNPKAQASLSANTFAVTGHG
ETRKVVEMLPDILPQLGQETVVQLRMYANAMNNQKG--AP-G-SG--V---GPL-PAE--EDDDVPLLVGDF
DEVAKVEA-T-KQP----V-QE----------PKESVDNKPKEKQ-----QQQSK--KDQKQTP-KVP----
--ESPNPSEIPKD------KQ-ENK----K-------------------G-Q---AKNSKKSD------P--
------------------------QGN-KDKP---NKGKDQA------------K----------V-QP---
--------A---PQTNK--EMTQ------------AA-----RNN---------------------------
------------------------------------------------LPTPA-----VE-PKK-----DQV
LAVDQKI-EANA--------AIQK--AEQPKPA------QTKPTDPKV-EAKSAEKQVEKAKPID---QSKT
KETKVE-QPKP--TQKQVDVNT----Q----------PKPTADGSEDKP---AVPTPE------PQKSGS-A
QT-SGKAPTP-----------------PAVQTLAQIVAS-----EPAKQGS-PA---------EKLA----N
EAAAAPK-AEEQKKD--------------------------STCPAKVEPTPSP--SPSPSAQVPVTTAEP-
PKSALKQD----------------------------------------SPPKAAPKQCSPPKNVQKQE----
----------------SPAQ--SAPKQ----DSAPKS-------APKQDSPPKGV----------PKQDSTP
KTA-------------PKQESPPQQK----TP--------------PPAKQ-DAPPA--------EVAKV--
------------------PAPE------GLKTPV---------------------PEVTN------------
-----------------------------------VSQAPPQPQ----------------------------
---GPAALASEKTADTPK-AIEDP------------------------------------------------
---------------KAASKKQSPPPTK-----PVTAPV------PLAPATP--------------AEPP--
-----SP-------------------------------------------------LAPY--------SASE
T-----------------------------------------------------------------------
------------------------------------------------------------------------
------------------------------------------------------------------------
---------------------GGGSPSE----------H--------
>XP_016022937.1|bNAC_III|Drosophila_simulans|NT_479533.1:534724534818-538472540339:-/1-596
------------------------------------------------------------------------
------------------------------------------------------------------------
------------------------------------------------------------------------
-------------------------------------------------------MNVEKLKRLQAQVRIGG
KGTPRRKKKVMHQTAATDDKKLQSSLKKLSVSTIPGIEEVNIIKDDLTVIHFNNPKAQASLSANTFAVTGHG
ETRKVVEMLPDILPQLGQETVVQLRMYANAMNSQKG--AP-G-SG--D---GPV-PAE--EDDDVPLLVGDF
DEVAKVEA-T-KQP----V-QE----------PKESVESKSKDKQ-----QQQPK--KDQKQSA-RVP----
--ASTNPSESSKE------KQ-ENR----K-------------------G-Q---AKNNKKGD------P--
------------------------QTN-KDKP---NKSKDQA------------K----------G-QP---
--------A---PQANK--ETTQ------------AAE--APKQN---------------------------
------------------------------------------------HPKPA-----VE-QKK-----DQV
LAVDQKV-QANG--------AIQK--EQQPKPA------ETKPTDQKV-GPKSAEKQVDKAKPIE---QAKT
KEPKVE-QQKQ--AQKQLDQNT----Q----------PKPTAERSEAKP---VVPTPE------PQKSAP-A
QA-SGKAPTP-----------------PAVQTLAQIVS------------L-PA---------EKPA----N
EGAATPK-AEEQKKD--------------------------SSGPAKAEPA------ITPSVPEPVTTAEP-
PKSALKQD----------------------------------------SPPKSAPKQGSPPKNVPKQE----
----------------SPPQ--SAPKQ----DSAPRG-------APKQDSPPKGA----------PKQDSPP
KTV-------------SKQDSPPQQK----TPPPV-------KQDAPPAKQ-DAPPV--------EVAKV--
------------------PAPE------GLKTPA---------------------PDVTN------------
-----------------------------------IAHAPAQPQ----------------------------
---GQAALASEKPADAPK-GIEDP------------------------------------------------
---------------KAAPKKESPPPTK-----PVTAPV------PVRQ-----------------------
------------------------------------------------------------------------
------------------------------------------------------------------------
------------------------------------------------------------------------
------------------------------------------------------------------------
-----------------------------------------------
>XP_015053342.1|bNAC_III|Drosophila_yakuba|NT_167062.1:549395549474-553143555106:-/1-633
------------------------------------------------------------------------
------------------------------------------------------------------------
------------------------------------------------------------------------
-------------------------------------------------------MNVEKLKRLQAQVRIGG
KGTPRRKKKVMHQTAATDDKKLQSSLKKLSVSTIPGIEEVNIIKDDLTVIHFNNPKAQASLSANTFAVTGHG
ETRKVVEMLPDILPQLGQETVVQLRMYANAMNNQKG--AP-G-SG--E---GPV-PAE--EDDDVPLLVGDF
DEVAKVEA-T-KQP----V-QD----------PKEAVQSKPKDKP-----QQQPK--KDQKQTP-KVQ----
--ESTKPSEIPKE------KQ-ENK----K-------------------G-Q---AKNNKKGD------Q--
------------------------QGN-KDKP---NKGKDQP------------K----------G-QP---
--------A---PQTNK--EMTQ------------AAE--APKQN---------------------------
------------------------------------------------LPKPA-----VE-PKK-----DQV
LAVDQKI-EANA--------AIQK--AEQPKSA------EAKPSDQKV-EPKSAEKQVEKAKPID---QSKT
KEPKVE-QPKP--NQKQVDVNT----QL---------QKHTAEGSAAKP---AVATPE------PQKTGP-A
QT-SGKAPTP-----------------PAVQTLAQIVAS-----EPAKQGS-PA---------EKPA----N
EAAAAPK-AEQQKKD--------------------------SSSPAKVEAA------ITTTASSPVTTAEP-
PKSALKQD----------------------------------------SPPKAAPKQGTPPKNAPKQESPPQ
SAPKQESPPQSAPKLESPPQ--SAPKQ----DSAPKS-------APKQDSPPKGVPKQDSPPKGVTKQDSPP
KGV-------------TKQDSPPQQK----TPP-------------PPAKQ-DAPPA--------EVAKV--
------------------PVAE------VIKTPA---------------------PEVSN------------
-----------------------------------VSQAPPQPQ----------------------------
---GPAALPSEKPVDAPK-AIEDP------------------------------------------------
---------------KAAAKKESPPPTK-----PVTAPI------PLAPATP--------------RQ----
------------------------------------------------------------------------
------------------------------------------------------------------------
------------------------------------------------------------------------
------------------------------------------------------------------------
-----------------------------------------------
>novel|bNAC_III|Drosophila_orena|VCKV01000008.1:11775835-11782716:+/1-807
------------------------------------------------------------------------
------------------------------------------------------------------------
------------------------------------------------------------------------
-------------------------------------------------------MNVEKLKRLQAQVRIGG
KGTPRRKKKVMHQTAATDDKKLQSSLKKLSVSTIPGIEEVNIIKDDLTVIHFNNPKAQASLSANTFAVTGHG
ETRKVVEMLPDILPQLGQETVVQLRMYANAMNNQKG--AP-G-SG--E---GPP-PAE--EDDDVPLLVGDF
DEVAKVEA-T-KQP----V-HE----------PKESVESKPKDKQ-----QQQPK--KDQKQTP-KVP----
--ESPNPSEITKD------KQ-ENK----K-------------------G-Q---AKNSKKSD-----HP--
------------------------QGN-KDKP---NKGKDQA------------K----------G-QP---
--------G---PQTNK--EMTQ------------AGQ--DAKHN---------------------------
------------------------------------------------LSKPA-----VE-PKK-----DQV
LAVDQKI-EANA--------AIQK--AEQPKPA------ETKPTDPKV-EPKSAEKQLEKAKPID---QSKT
KETNVE-QPKP--TQKQVDVNT----Q------------PTADGSEAKP---AVPIPE------PQKSGS-A
QT-SGKAPTP-----------------PAVQTLAQIVAS-----EPARQGS-PA---------EKPA----N
EAAAAPK-AEEQKKD--------------------------STCPAKVEPT------ITPSAPLPVTTAEP-
PKSALKQD----------------------------------------SPPKAAPKQCSSPKNVPKQE----
----------------SPAQ--SAPKQ----DSAPKS-------APKRDSPPNGVPKQDSPPKIAPKQDSPP
KIA-------------PKQDSPPQQK----TP--------------PPAKQ-DAPPA--------ELAKV--
------------------PASE------GLKTPV---------------------PEVTN------------
-----------------------------------VSQAPPQPQ----------------------------
---GPAALASEKTADTPK-AIEDP------------------------------------------------
---------------KAASKKESPPPTK-----PVTAPV------PLAPATP--------------AEAP--
-----SP-------------------------------------------------LAPS--------TPPS
T---PT--SVPPSA------AAVTPPSPAT-------------VTP--PSPAAVTP--PQ-KQAAAPQ-ASI
KKQEAA---PKPKQQQP--ANKPQQAQKQPPGGAGGSAGPGGNKA------VQKQPIPNANAKPAVAPKPTP
STPKPAAASPKA--PPN----QANPQQQGKAANKASPPKQTGPTG---------------GQQKSAANAS--
----KATPSPKSAASPKATSPKAGTPSN----------PAPASGGPN
>XP_017075932.1|bNAC_III|Drosophila_eugracilis|NW_016078097.1:12934971293605-12972821299152:-/1-617
------------------------------------------------------------------------
------------------------------------------------------------------------
------------------------------------------------------------------------
-------------------------------------------------------MNVEKLKRLQAQVRIGG
KGTPRRKKKVMHQTAATDDKKLQSSLKKLSVSTIPGIEEVNIIKDDLTVIHFNNPKAQASLSANTFAVTGHG
ETRKVVEMLPDILPQLGQETVVQLRMYANAMNNQKG--GS-G-SG--E---GTV-TTE--EDDDVPLLVGDF
DEVAKVEA-T-KLS----E-QA----------TKESVENKSTDKP-----QQLLK--KDQKQSQ-KTP----
--EAAKTNEKPKE------KQ-ENK----K-------------------A-Q---SKEGKKND---------
------------------------QAN-RDKP---NKNKEHA------------K----------G-QQ---
--------T---PQASK--EIAQ------------VAE--TPRLE---------------------------
------------------------------------------------LPKPA-----AE-QKK-----DDI
KAVGQKI-ETKP--------AEKK--GQQSIPTEIEQKIESKPTEKKVAPPKSAEKSVEKTKPLD---QSKD
NAKISE-QPNP--TGKQVGQNS----QPKSPDQKIGPLELAEQKKDINP---AEAKIE------TQSSTP--
---AGKSQPP-----------------LAVQTLAQIVAS-----EPPKQSD-LL---------EKSV----G
ETAPAPK-IEEPIKE--------------------------SPPPAKIEP-------VSPS-SAPIKPDEA-
PKSSTNEE--------------------------------------------------SLTKTAPKKE----
----------------SPPK--SAPKQ----ELPSKS-------APKQPSPPNDAP--------------PP
QNT-------------TE---KPKQG----TP--------------TPAKQ-ITPPA--------DIEKT--
------------------LAPE------TIKNPA------P-------------------------------
-----------------------------------ISQAPLKAQ----------------------------
---DQAT-----PTQAAK-SIVDA------------------------------------------------
---------------KLAAKKETPPPTK-----PVTPPA-----VPVAAAVP--------------AEAP-S
PVAP-SP-------------------------------------------------MGPS--------TPPL
S--------------------------------------------------------------------SNY
SVSEAG------------------------------------------------------------------
------SSS---------------------------------------------------------------
-----------------------------------------------
>XP_032307498.1|bNAC_III|Drosophila_ananassae|NW_022473268.1:88131978815466-88198388820010:+/1-756
------------------------------------------------------------------------
------------------------------------------------------------------------
------------------------------------------------------------------------
-------------------------------------------------------MNVEKLKRLQAQVRIGG
KGTPRRKKKVMHQTAATDDKKLQSSLKKLSVSTIPGIEEVNIIKDDLTVIHFNNPKAQASLSANTFAVTGHG
ENRKVVEMLPDILPQLGQETVVQLRMYANSMNNQKA--AS-RPEG------SAA-PAE--EDDDVPLLVGDF
DEVAKVEA-A-AKQ----E-PP----------QKPSTEGKPQ--------QQAPK--KDNRKKA-DEKQQPQ
PVEVTKTNEKPKEKQDKQDKQ-DNK----K-------------------A-Q---AKGGKKGE---------
--------------------N---QGN-KEKQ---TKNKDQS------------K----------A-QS---
--------T---PAEKSVNTNSQ------------PSA--EPFAQ---------------------------
------------------------------------------------KPEPI-------PPKVT----ETP
KPTAQKEGQPRQKGQNTDQKTEAKAVQQQPEPS-------------KAPEPSAAV-QIIEAKPIEPKVESKP
AEKKSE-QPKS--NTQKGDTEI----S-----KKVVTPPILEDKAANKP---LQQQQE-------LKP----
QA-SAEAVSP-----------------SPTQTLAQIVAS-----EPSGPSA-SA---------AQPQ-----
----VPK-SVEEKKE--------------------------VPLPI-----------ATPA-ALPDSADSQ-
PKT---------------------------------------------------------PLQKPKLE----
----------------SPPK--TAPES----QSPPTQPA---E-KSKQVPSSAQE--Q-------AKQATSP
---------------TTE---SVKAP----APASG-------PVSGPPSKESSKPDAE-------AKKKSPP
S-----------------PAKK------ESPPPAK--KESPPPAKKD------SPPPAKKESPPPA------
------------------------KKDSTPPVKKESPPPPAKIE----------------------------
-----------SPLPAKK------------------------------------------------------
------ES-------PPPAKKESPPPAK-----KGTPPAEVAQVAPQVSAAP----------------SPPT
AETA-SP-------------------------------------------------AAPS--------TPPP
S---PT--SVPVST------AAGTPPSPVTE-----------APSP--PLPTPVTP--PGQKQGPA---AS-
KKQDAP---QKPQQKQPAPRSGAQQGQQGPPKQQP-----GGNKQ------QQ--------------PKQQI
SNNR--PKDPTR------------HQQQ-------SRLRQLV-----------------------GSRSQ--
-----------------------------------------------
>XP_017105474.1|bNAC_III|Drosophila_bipectinata|NW_016089283.1:223976224124-227745229588:-/1-584
------------------------------------------------------------------------
------------------------------------------------------------------------
------------------------------------------------------------------------
-------------------------------------------------------MNVEKLKRLQAQVRIGG
KGTPRRKKKVMHQTAATDDKKLQSSLKKLSVSTIPGIEEVNIIKDDLTVIHFNNPKAQASLSANTFAVTGHG
ETRKVVEMLPDILPQLGQETVVQLRMYASSMNNQKA--AS-RAEG--S---AAA-PAE--EEDDVPLLVGDF
DEVAKVEA-A-AKQ----E-SS----------QKPPAEEKQK--------QQAPK--KDNRKKA-EEK---Q
PVEETTTNEKAKD------KQ-ENK----K---------------------Q---AKSGKKME---------
--------------------N---QGN-KEKQ---NKNKDQS------------K----------A-QS---
--------I---SEEKT--NNSKP------------------------------------------------
------------------------------------------------STEPI-------PPKIT----ETP
KPTAQD--------------------QQKPEPS-------------QTPIPNAAV-QTIEVKPIESKVESKP
-EKKSE-PPKP--NGPNVDTEL----A-----KKIVTPQPVGEKAENKS---LQQHQE------PNKP----
QA-MAAALPP-----------------SPTQTLAQIVAS-----EPSGSST-LA---------AQTQGKQDA
DAVCVPK-SVEETKD--------------------------LPPPV-----------TTPT-PLPDSQNDK-
PKS---------------------------------------------------------PVEKPKLA----
----------------TPQK--STPER----QSPPTQPQ---E-KAKQKASAAQA--Q-------AKQVTPP
---------------ISE---SAKAAETAKAPASA-------PSGPAPVLEAASPVAA-------PLPKASS
Q-----------------PDEE------IK-------KESPPPAKKE------STPPAKKESPPPA------
------------------------KKETPPPTKKESPPPPKK------------------------------
------------------------------------------------------------------------
------ES-------PPPAKKKTPPPAK-----KGSPPAE--------------------------------
------------------------------------------------------------------------
----PQL----------------------------------------------------------------G
------------------------------------------------------------------------
-----------------------------------HLLRQ--------------------------------
-----------------------------------------------
>XP_023032411.1|bNAC_III|Drosophila_willistoni|NW_002032541.1:24011992401323-24050042406934:-/1-643
------------------------------------------------------------------------
------------------------------------------------------------------------
------------------------------------------------------------------------
-------------------------------------------------------MNVEKLKRLQSQVRIGG
KGTPRRKKKVMHQTAATDDKKLQSSLKKLSVSTIPGIEEVNIIKDDLTVIHFNNPKAQASLSANTFAVTGHG
ETKKVMEMLPDILPQLGQETVAQLRMYASSMNQQKT-------NG--DQ--TLG-GPN--DDDEVPELVGDF
DEVAKVEA-E-QKD----V-KK-------------------LNEE-----KQTTG--KQEQ-----------
---------KEK-------KQ-DNK----K-------------------KQENQNKEKSNKNT--IDATKPN
GE-------------------AAKNKN-QSKP-E-AKNKDQG------------K----------S-QT---
--------A---PTNQN-------------------IG--IESQT---------------------------
------------------------------------------------KPQPE-ASKN---KK--DN-KEKS
KAAQTQG------------KPQSNV-AKQPPKV-----------DPKI-GPEAVQSQAKSAS------QEAS
SKDLI--QPTP--EVTKSQKGN----------ESTPPPAKGQEKPPAEP---AKPQPQPSLVDQQAKSSTES
AANKGNQAAP-----------------AVIKDTAKNVTERAGIVEPPKQV----------------------
QSQPATI-KEEPKIT-------------------------QETAKVQVESQ------QA---AQTIPTTET-
AKIEVKSK----------------------------------------SPPAAVKEN---TKNEGKGK----
----------------SPPANIKEPIRPADIQKTPVTGK---E-APASTVPSQPA-----------------
----------------VD---DKQTKI---TP------------DLAKAQVDTSPPT--------AAVKQQA
T-----------------PSPE------AAKNIQ----MPPTTEAKP-------SAEPVKIQAPQQS-----
------------------QPTATVEQVKP-------NVAPTKTETDI-------------------------
---KPQPTV---VKEESK------------------------------------------------------
------LS-------PEPAKIESQPAAVKEQPNPIGEPAK---NQNKSASPP--------------AIAK--
--------------------------------------------------------KEPV------------
----PL------------------------------------------------------------------
--------RKKHRHRLQD----------------------------------------------HLQPK---
------------------------------------------------------------------------
----------------------------------------------L
