# Supplementary material for: Extended disordered regions of ribosome-associated NAC proteins paralogs belong only to the germline in Drosophila melanogaster
Source: Sci Rep. 2022 Jul 1;12:11191. doi: 10.1038/s41598-022-15233-3 (PMC9249742; doi:10.1038/s41598-022-15233-3)
Supplement: Supplementary file 3 — Supplementary Information 3. [file 41598_2022_15233_MOESM3_ESM.xls]

## Sheet: SupTable_BUSCO
Species	Assembly acession number	Source	# unversal single-copy orthologs, BUSCO	% universal single-copy orthologs, BUSCO	Assemblies selected for phylogenetic analysis
Drosophila albomicans	GCA_000298335.1_DroAlb_1.0	GenBank	2452	0.746728
Drosophila albomicans	GCA_001014995.1_ASM101499v1	GenBank	2492	0.758904
Drosophila albomicans	GCA_009650485.1_drosAlbom15112-1751.03v1	GenBank	3150	0.959209
Drosophila albomicans	GCF_009650485.1_drosAlbom15112-1751.03v1	RefSeq	3150	0.959209	YES
Drosophila americana	GCA_001245305.1_D._americana_W11_strain_genome_assembly	GenBank	2590	0.788432
Drosophila americana	GCA_001245395.1_D._americana_H5_strain_genome_assembly	GenBank	2800	0.852359
Drosophila americana	GCA_900465395.1_ASM90046539v1	GenBank	3041	0.925723	YES
Drosophila ananassae	GCA_000005115.1_dana_caf1	GenBank	3241	0.986606
Drosophila ananassae	GCA_003285975.3_DanaRS2.1	GenBank	3246	0.988128
Drosophila ananassae	GCF_000005115.1_dana_caf1	RefSeq	3241	0.986606
Drosophila ananassae	GCF_003285975.2_DanaRS2.1	RefSeq	3246	0.988128	YES
Drosophila arizonae	GCA_001654025.1_ASM165402v1	GenBank	3111	0.947032
Drosophila arizonae	GCF_001654025.1_ASM165402v1	RefSeq	3111	0.947032	YES
Drosophila asahinai	GCA_008042795.1_UCB_Dasa_1.0	GenBank	3189	0.970776	YES
Drosophila athabasca	GCA_003185025.1_ASM318502v1	GenBank	3135	0.954642
Drosophila athabasca	GCA_008121215.1_UCBerk_Dath_EB_1.0	GenBank	3209	0.977169	YES
Drosophila athabasca	GCA_008121225.1_UCBerk_Dath_EA_1.0	GenBank	3202	0.975038
Drosophila auraria	GCA_008042615.1_UCB_Daur_1.0	GenBank	3190	0.971081	YES
Drosophila azteca	GCA_005876895.1_DaztRS1	GenBank	3206	0.976256	YES
Drosophila bakoue	GCA_008044335.1_UCB_Dbak_1.0	GenBank	3150	0.959209	YES
Drosophila biarmipes	GCA_000233415.2_Dbia_2.0	GenBank	3254	0.990563
Drosophila biarmipes	GCA_002222855.1_ASM222285v1	GenBank	3023	0.920548
Drosophila biarmipes	GCA_005234255.1_D.biarmipes	GenBank	3148	0.958295
Drosophila biarmipes	GCF_000233415.1_Dbia_2.0	RefSeq	3254	0.990563	YES
Drosophila bifasciata	GCA_009664405.1_UCBerk_Dbif_1.0	GenBank	3051	0.929072	YES
Drosophila bipectinata	GCA_000236285.2_Dbip_2.0	GenBank	3221	0.980822
Drosophila bipectinata	GCA_002222825.1_ASM222282v1	GenBank	2706	0.824049
Drosophila bipectinata	GCF_000236285.1_Dbip_2.0	RefSeq	3221	0.980822	YES
Drosophila birchii	GCA_008042755.1_UCB_Dbir_1.0	GenBank	3230	0.983562	YES
Drosophila bocki	GCA_008042715.1_UCB_Dboc_1.0	GenBank	3220	0.980213	YES
Drosophila bunnanda	GCA_008042815.1_UCB_Dbun_1.0	GenBank	3215	0.978995	YES
Drosophila burlai	GCA_008042655.1_UCB_Dbur_1.0	GenBank	3135	0.954642	YES
Drosophila busckii	GCA_001014355.1_ASM101435v1	GenBank	2902	0.883714
Drosophila busckii	GCA_001277935.1_ASM127793v1	GenBank	3214	0.978387
Drosophila busckii	GCA_011750605.1_ASM1175060v1	GenBank	3177	0.967123
Drosophila busckii	GCF_001277935.1_ASM127793v1	RefSeq	3214	0.978387	YES
Drosophila busckii	GCF_011750605.1_ASM1175060v1	RefSeq	3177	0.967123
Drosophila elegans	GCA_000224195.2_Dele_2.0	GenBank	3244	0.987823
Drosophila elegans	GCA_011057505.1_D.elegans_HK_3.0	GenBank	215	0.0657534
Drosophila elegans	GCF_000224195.1_Dele_2.0	RefSeq	3244	0.987823	YES
Drosophila erecta	GCA_000005135.1_dere_caf1	GenBank	3252	0.990259
Drosophila erecta	GCA_003286155.2_DereRS2	GenBank	3252	0.990259
Drosophila erecta	GCF_000005135.1_dere_caf1	RefSeq	3252	0.990259
Drosophila erecta	GCF_003286155.1_DereRS2	RefSeq	3252	0.990259	YES
Drosophila eugracilis	GCA_000236325.2_Deug_2.0	GenBank	3246	0.988128
Drosophila eugracilis	GCF_000236325.1_Deug_2.0	RefSeq	3246	0.988128	YES
Drosophila ficusphila	GCA_000220665.2_Dfic_2.0	GenBank	3244	0.987823
Drosophila ficusphila	GCF_000220665.1_Dfic_2.0	RefSeq	3244	0.987823	YES
Drosophila grimshawi	GCA_000005155.1_dgri_caf1	GenBank	3179	0.968037
Drosophila grimshawi	GCF_000005155.2_dgri_caf1	RefSeq	3179	0.968037	YES
Drosophila guanche	GCA_900245975.1_DGUA_6	GenBank	3246	0.988128
Drosophila guanche	GCF_900245975.1_DGUA_6	RefSeq	3246	0.988128	YES
Drosophila gunungcola	GCA_011057485.1_D_gunungcola_WGS_1.0	GenBank	3232	0.983866	YES
Drosophila hydei	GCA_002780465.1_ASM278046v1	GenBank	3222	0.981126
Drosophila hydei	GCA_003285905.2_DhydRS2	GenBank	3206	0.976256
Drosophila hydei	GCF_002780465.1_ASM278046v1	RefSeq	3222	0.981126	YES
Drosophila hydei	GCF_003285905.1_DhydRS2	RefSeq	3206	0.976256
Drosophila innubila	GCA_004354385.1_UK_Dinn_1.0	GenBank	3230	0.983562
Drosophila innubila	GCF_004354385.1_UK_Dinn_1.0	RefSeq	3230	0.983562	YES
Drosophila jambulina	GCA_008042695.1_UCB_Djam_1.0	GenBank	3220	0.980213	YES
Drosophila kanapiae	GCA_008042475.1_UCB_Dkan_1.0	GenBank	3228	0.982648	YES
Drosophila kikkawai	GCA_000224215.2_Dkik_2.0	GenBank	3227	0.982344
Drosophila kikkawai	GCF_000224215.1_Dkik_2.0	RefSeq	3227	0.982344	YES
Drosophila lacertosa	GCA_004143845.1_ASM414384v1	GenBank	3205	0.975647	YES
Drosophila lacertosa	GCA_004143865.1_ASM414386v1	GenBank	3190	0.971081
Drosophila lacteicornis	GCA_008044355.1_UCB_Dlac_1.0	GenBank	3185	0.969559	YES
Drosophila leontia	GCA_008042735.1_UCB_Dleo_1.0	GenBank	3121	0.950076	YES
Drosophila lowei	GCA_008121275.1_UCBerk_Dlow_1.0	GenBank	3129	0.952816	YES
Drosophila mauritiana	GCA_004382145.1_ASM438214v1	GenBank	3249	0.989041
Drosophila mauritiana	GCF_004382145.1_ASM438214v1	RefSeq	3249	0.989041	YES
Drosophila mayri	GCA_008042485.1_UCB_Dmay_1.0	GenBank	3232	0.983866	YES
Drosophila melanica	GCA_004143765.1_ASM414376v1	GenBank	3184	0.969254	YES
Drosophila melanica	GCA_004143785.1_ASM414378v1	GenBank	2973	0.905327
Drosophila melanogaster	GCA_000001215.4_Release_6_plus_ISO1_MT	GenBank	3254	0.990563
Drosophila melanogaster	GCA_000705575.1_D._melanogaster_TruSeq_synthetic_long-read_assembly	GenBank	3192	0.971689
Drosophila melanogaster	GCA_000778455.1_CA_8.2_MHAP	GenBank	3230	0.983562
Drosophila melanogaster	GCA_001014345.1_ASM101434v1	GenBank	3091	0.940944
Drosophila melanogaster	GCA_002050065.1_CA_8.1_PBcR	GenBank	3056	0.930594
Drosophila melanogaster	GCA_002300595.1_Dmel_A4_1.0	GenBank	3243	0.987519
Drosophila melanogaster	GCA_002310755.1_ASM231075v1	GenBank	3233	0.98417
Drosophila melanogaster	GCA_002310775.1_ASM231077v1	GenBank	3235	0.984779
Drosophila melanogaster	GCA_003397115.2_ASM339711v2	GenBank	3242	0.987215
Drosophila melanogaster	GCA_003401685.1_ASM340168v1	GenBank	3248	0.988737
Drosophila melanogaster	GCA_003401735.1_ASM340173v1	GenBank	3248	0.988737
Drosophila melanogaster	GCA_003401745.1_ASM340174v1	GenBank	3237	0.985693
Drosophila melanogaster	GCA_003401795.1_ASM340179v1	GenBank	3250	0.98965
Drosophila melanogaster	GCA_003401805.1_ASM340180v1	GenBank	3192	0.971689
Drosophila melanogaster	GCA_003401855.1_ASM340185v1	GenBank	3250	0.98965
Drosophila melanogaster	GCA_003401885.1_ASM340188v1	GenBank	3242	0.987215
Drosophila melanogaster	GCA_003401915.1_ASM340191v1	GenBank	3155	0.960426
Drosophila melanogaster	GCA_003401925.1_ASM340192v1	GenBank	3241	0.986606
Drosophila melanogaster	GCA_003401975.1_ASM340197v1	GenBank	3247	0.988432
Drosophila melanogaster	GCA_003402005.1_ASM340200v1	GenBank	3251	0.989954
Drosophila melanogaster	GCA_003402015.1_ASM340201v1	GenBank	3230	0.983562
Drosophila melanogaster	GCA_003402055.1_ASM340205v1	GenBank	3251	0.989954
Drosophila melanogaster	GCA_004798055.1_DGRP379	GenBank	3251	0.989954
Drosophila melanogaster	GCA_004798075.2_ASM479807v2	GenBank	3242	0.98691
Drosophila melanogaster	GCA_009869825.1_ASM986982v1	GenBank	2734	0.832268
Drosophila melanogaster	GCA_012273825.1_UCSC_dm_H3	GenBank	3090	0.940639
Drosophila melanogaster	GCF_000001215.4_Release_6_plus_ISO1_MT	RefSeq	3254	0.990563	YES
Drosophila micromelanica	GCA_004143825.1_ASM414382v1	GenBank	3201	0.974734
Drosophila micromelanica	GCA_004143905.1_ASM414390v1	GenBank	3209	0.977169	YES
Drosophila miranda	GCA_000269505.2_DroMir_2.2	GenBank	3191	0.971385
Drosophila miranda	GCA_001014365.1_ASM101436v1	GenBank	2882	0.877321
Drosophila miranda	GCA_003369915.2_D.miranda_PacBio2.1	GenBank	2765	0.842009
Drosophila miranda	GCF_000269505.1_DroMir_2.2	RefSeq	3191	0.971385	YES
Drosophila miranda	GCF_003369915.1_D.miranda_PacBio2.1	RefSeq	2766	0.842314
Drosophila mojavensis	GCA_000005175.1_dmoj_caf1	GenBank	3223	0.981431
Drosophila mojavensis	GCF_000005175.2_dmoj_caf1	RefSeq	3223	0.981431	YES
Drosophila montana	GCA_003086615.1_ASM308661v1	GenBank	3112	0.947336	YES
Drosophila nasuta	GCA_002222885.1_ASM222288v1	GenBank	2743	0.835312
Drosophila navojoa	GCA_001654015.2_UFRJ_Dnav_4.2	GenBank	3211	0.977473
Drosophila navojoa	GCF_001654015.2_UFRJ_Dnav_4.2	RefSeq	3211	0.977473	YES
Drosophila neonasuta	GCA_005889595.1_DR_NNAS_KL_v1	GenBank	2585	0.78691
Drosophila nigromelanica	GCA_004149445.1_ASM414944v1	GenBank	3218	0.979604	YES
Drosophila nigromelanica	GCA_004149465.1_ASM414946v1	GenBank	2793	0.850533
Drosophila nikananu	GCA_008042635.1_UCB_Dnik_1.0	GenBank	3170	0.964992	YES
Drosophila novamexicana	GCA_003285875.3_DnovRS2.1	GenBank	3206	0.976256
Drosophila novamexicana	GCA_900465405.1_ASM90046540v1	GenBank	3206	0.976256
Drosophila novamexicana	GCF_003285875.2_DnovRS2.1	RefSeq	3206	0.976256	YES
Drosophila obscura	GCA_002217835.1_Dobs_1.0	GenBank	3100	0.943988
Drosophila obscura	GCF_002217835.1_Dobs_1.0	RefSeq	3100	0.943988	YES
Drosophila orena	GCA_005876975.1_DoreRS1	GenBank	3064	0.933029	YES
Drosophila pectinifera	GCA_008042775.1_UCB_Dpec_1.0	GenBank	3228	0.982648	YES
Drosophila persimilis	GCA_000005195.1_dper_caf1	GenBank	3072	0.935464
Drosophila persimilis	GCA_003286085.2_DperRS2	GenBank	3192	0.971689
Drosophila persimilis	GCF_000005195.2_dper_caf1	RefSeq	3072	0.935464
Drosophila persimilis	GCF_003286085.1_DperRS2	RefSeq	3192	0.971689	YES
Drosophila pseudoobscura	GCA_001014495.1_ASM101449v1	GenBank	2630	0.800913
Drosophila pseudoobscura	GCA_004329205.1_UCBerk_Dpse_1.0	GenBank	3197	0.973212
Drosophila pseudoobscura	GCA_009870125.2_UCI_Dpse_MV25	GenBank	3220	0.980213
Drosophila pseudoobscura	GCF_009870125.1_UCI_Dpse_MV25	RefSeq	3220	0.980213	YES
Drosophila pseudoobscura pseudoobscura	GCA_000001765.3_Dpse_4.0	GenBank	3135	0.954338
Drosophila pseudoobscura pseudoobscura	GCA_000149495.1_ASM14949v1	GenBank	3187	0.970472
Drosophila punjabiensis	GCA_008042585.1_UCB_Dpun_1.0	GenBank	3079	0.937595	YES
Drosophila rhopaloa	GCA_000236305.2_Drho_2.0	GenBank	3178	0.967428
Drosophila rhopaloa	GCF_000236305.1_Drho_2.0	RefSeq	3178	0.967428	YES
Drosophila robusta	GCA_004143805.1_ASM414380v1	GenBank	3085	0.939117	YES
Drosophila robusta	GCA_004143875.1_ASM414387v1	GenBank	2418	0.736073
Drosophila rufa	GCA_008044435.1_UCB_Druf_1.0	GenBank	3199	0.97382	YES
Drosophila sechellia	GCA_000005215.1_dsec_caf1	GenBank	3171	0.965601
Drosophila sechellia	GCA_000525085.1_Dsim_referenceExtra	GenBank	10	0.00304414
Drosophila sechellia	GCA_004382195.1_ASM438219v1	GenBank	3242	0.987215
Drosophila sechellia	GCF_000005215.3_dsec_caf1	RefSeq	3171	0.965601
Drosophila sechellia	GCF_004382195.1_ASM438219v1	RefSeq	3242	0.987215	YES
Drosophila seguyi	GCA_008042675.1_UCB_Dseg_1.0	GenBank	3201	0.974734	YES
Drosophila serrata	GCA_002093755.1_Dser1.0	GenBank	3177	0.967123
Drosophila serrata	GCA_008042835.1_UCB_Dser_1.0	GenBank	3222	0.981126
Drosophila serrata	GCF_002093755.1_Dser1.0	RefSeq	3177	0.967123	YES
Drosophila simulans	GCA_000180855.1_ASM18085v1	GenBank	1328	0.404566
Drosophila simulans	GCA_000180875.1_ASM18087v1	GenBank	1100	0.334855
Drosophila simulans	GCA_000180915.1_ASM18091v1	GenBank	586	0.178691
Drosophila simulans	GCA_000180935.1_ASM18093v1	GenBank	678	0.206697
Drosophila simulans	GCA_000180955.1_ASM18095v1	GenBank	1377	0.419178
Drosophila simulans	GCA_000180975.1_ASM18097v1	GenBank	856	0.260578
Drosophila simulans	GCA_000259045.1_ASM25904v1	GenBank	2673	0.814003
Drosophila simulans	GCA_000259055.1_dsim_caf1	GenBank	2851	0.868189
Drosophila simulans	GCA_000525065.1_Dsim_tsimbazaza1.0	GenBank	92	0.0283105
Drosophila simulans	GCA_000754195.3_ASM75419v3	GenBank	3237	0.985693
Drosophila simulans	GCA_000820565.1_M252	GenBank	3250	0.98965
Drosophila simulans	GCA_004382185.1_ASM438218v1	GenBank	3194	0.972603
Drosophila simulans	GCF_000259055.1_dsim_caf1	RefSeq	2851	0.868189
Drosophila simulans	GCF_000754195.2_ASM75419v2	RefSeq	3237	0.985693	YES
Drosophila subobscura	GCA_002749795.1_Dsub_1.0	GenBank	3170	0.964992
Drosophila subobscura	GCA_008121235.1_UCBerk_Dsub_1.0	GenBank	3241	0.986606
Drosophila subobscura	GCA_900682585.1_ASM90068258v1	GenBank	3214	0.978387
Drosophila subobscura	GCF_008121235.1_UCBerk_Dsub_1.0	RefSeq	3241	0.986606	YES
Drosophila suzukii	GCA_000326985.1_ASM32698v1	GenBank	2396	0.729376
Drosophila suzukii	GCA_000472105.1_Dsuzukii.v01	GenBank	2948	0.897412
Drosophila suzukii	GCA_013340165.1_LBDM_Dsuz_2.1.pri	GenBank	3085	0.939422	YES
Drosophila suzukii	GCA_013340185.1_LBDM_Dsuz_2.1.alt	GenBank	442	0.134551
Drosophila suzukii	GCF_000472105.1_Dsuzukii.v01	RefSeq	2948	0.897412
Drosophila takahashii	GCA_000224235.2_Dtak_2.0	GenBank	3228	0.982648
Drosophila takahashii	GCA_002223445.1_ASM222344v1	GenBank	1919	0.58417
Drosophila takahashii	GCF_000224235.1_Dtak_2.0	RefSeq	3228	0.982648	YES
Drosophila tani	GCA_008042535.1_UCB_Dtan_1.0	GenBank	3125	0.951294	YES
Drosophila triauraria	GCA_008044375.1_UCB_Dtri_1.0	GenBank	3144	0.957382	YES
Drosophila triauraria	GCA_014170255.1_RU_Dtri_1.0	GenBank	3054	0.92968
Drosophila truncata	GCA_008042515.1_UCB_Dtru_1.0	GenBank	3228	0.982953	YES
Drosophila virilis	GCA_000004125.1_ASM412v1	GenBank	20	0.00608828
Drosophila virilis	GCA_000005245.1_dvir_caf1	GenBank	3229	0.983257
Drosophila virilis	GCA_003285735.2_DvirRS2	GenBank	3201	0.974734
Drosophila virilis	GCA_007989325.2_ASM798932v2	GenBank	3244	0.987823
Drosophila virilis	GCF_000005245.1_dvir_caf1	RefSeq	3229	0.983257	YES
Drosophila virilis	GCF_003285735.1_DvirRS2	RefSeq	3201	0.974734
Drosophila vulcana	GCA_008042555.1_UCB_Dvul_1.0	GenBank	3211	0.977473	YES
Drosophila watanabei	GCA_008042575.1_UCB_Dwat_1.0	GenBank	3019	0.919026	YES
Drosophila willistoni	GCA_000005925.1_dwil_caf1	GenBank	3223	0.981431
Drosophila willistoni	GCF_000005925.1_dwil_caf1	RefSeq	3223	0.981431	YES
Drosophila yakuba	GCA_000005975.1_dyak_caf1	GenBank	3171	0.965601
Drosophila yakuba	GCF_000005975.2_dyak_caf1	RefSeq	3171	0.965601	YES
Musca domestica	GCF_000371365.1_Musca_domestica-2.0.2	RefSeq	3118	0.9491	outgroup
